# Supplementary material for: Global Analysis of Photosynthesis Transcriptional Regulatory Networks
Source: PLoS Genet. 2014 Dec 11;10(12):e1004837. doi: 10.1371/journal.pgen.1004837 (PMC4263372; doi:10.1371/journal.pgen.1004837)
Supplement: S2 Table — Comparison of gene expression between WT and ΔFnrL during growth on acetate based medium. (XLSX) [file pgen.1004837.s007.xlsx]

## Sheet: Sheet1
Table S2 - Comparison of gene expression between WT and ΔfnrL during growth on acetate based medium. Fold change represents increase/decrease in WT w.r.t ΔfnrL
GeneID	Gene Annotation	Fold change	pvalue
RSP_3048	DMSO/TMAO-reductase	14.2	2e-06
RSP_2624	hypothetical protein	12.16	7.8e-05
RSP_0697	Universal stress protein (Usp)	11.11	2e-06
RSP_3509	Hemolysin-type calcium-binding region RTX	10.91	0.000248
RSP_0495	hydrogenase protein small subunit	10.04	1.8e-05
RSP_0499	HycI hydrogenase maturation protease	7.7	9.3e-05
RSP_3187	glucan biosynthesis protein D	-7.3	0.000493
RSP_2573	hypothetical protein	7.15	0.001243
RSP_0698	Crp-Fnr regulatory protein (FnrL)	6.57	0.00101
RSP_2631	USG protein	6.5	7.1e-05
RSP_0496	hydrogenase protein large subunit	6.32	0.00016
RSP_1255	bifunctional enoyl-CoA hydratase/phosphate acetyltransferase	5.99	0.000253
RSP_0696	Cbb3-type cytochrome oxidase CcoN subunit	5.75	8.8e-05
RSP_4160	hypothetical protein	-5.69	0.001165
RSP_0187	dihydropyrimidine dehydrogenase	5.57	0.000157
RSP_0501	HupG hydrogenase expression/formation protein	5.49	6e-06
RSP_0577	hypothetical protein	5.48	0.003683
RSP_0500	putative HupF/HypC hydrogenase protein	5.44	5e-06
RSP_2337	hypothetical protein	5.22	4.3e-05
RSP_0506	NI2+binding GTPase protein HypB	5.15	2e-05
RSP_3510	hypothetical protein	5.09	0.000882
RSP_0990	ABC sugar transporter periplasmic sugar binding subunit	4.93	0.000221
RSP_4246	putative SinR-like protein	4.91	0.000197
RSP_0497	HupE/UreJ accessory protein	4.85	0.001157
RSP_0166	DnaK suppressor protein	4.79	0.000596
RSP_1877	Cytochrome c oxidase aa3 type subunit I	-4.51	0.000208
RSP_2507	outer membrane protein	4.32	3.1e-05
RSP_3169	FAA-hydrolase-family protein	4.31	0.002253
RSP_0753	Salt-stress induced outer membrane protein	-4.26	0.000164
RSP_1180	ABC sugar (xylose) transporter periplasmic binding protein	4.2	0.001959
RSP_0695	Cbb3-type cytochrome c oxidase CcoO subunit	4.14	6.8e-05
RSP_3168	ABC transporter periplasmic binding protein	4.09	0.002323
RSP_2578	putative pqq dehydrogenase protein	4.07	0.008558
RSP_3646	DNA topology modulation kinase FlaR putative	4.02	1.9e-05
RSP_0694	Cbb3-type cytochrome c oxidase CcoQ subunit	3.96	0.001583
RSP_3170	Demethylmenaquinone methyltransferase	3.94	0.001423
RSP_1256	enoyl-(acyl carrier protein) reductase	3.9	1e-05
RSP_3166	ABC transporter inner membrane subunit	3.8	0.000686
RSP_0502	HupH hydrogenase expression/formation protein	3.76	0.00011
RSP_4162	hypothetical protein	-3.68	0.000123
RSP_0489	GntR family transcriptional regulator	3.65	0.001312
RSP_0693	Cbb3-type cytochrome c oxidase CcoP subunit	3.6	0.000596
RSP_4161	O-acetylhomoserine sulfhydrylase	-3.56	0.000106
RSP_4112	hypothetical protein	3.55	0.002599
RSP_3179	probable Ferric-uptake regulator	3.47	0.000142
RSP_2247	elongation factor G	3.45	0.002466
RSP_4248	hypothetical protein	3.44	0.000442
RSP_1997	LexA repressor	3.39	0.001747
RSP_0482	5-keto-4-deoxyuronate isomerase	3.37	0.007114
RSP_3167	ABC transporter ATPase subunit	3.35	0.000383
RSP_0557	hypothetical protein	-3.34	0.004115
RSP_4159	isopropylmalate/homocitrate synthase	-3.33	0.001395
RSP_0504	HupK	3.32	0.000252
RSP_4158	Generic methyltransferase	-3.32	0.000706
RSP_2395	BCCP cytochrome c peroxidase	3.29	0.001457
RSP_0272	Spheroidene monooxygenase	-3.29	0.001211
RSP_1257	putative polyhydroxyalkanoic synthase PHA synthase	3.29	0.000293
RSP_2305	MaoC family protein	3.25	0.003527
RSP_0988	ABC sugar transporter ATPase subunit	3.14	0.009056
RSP_0508	Hydrogenase expression/formation protein HypC	3.11	4.9e-05
RSP_4247	hypothetical protein	3.09	0.000761
RSP_0578	Adenylate kinase	3.08	0.001156
RSP_0579	Acetyl-coenzyme A synthetase	3.03	0.001692
RSP_0503	HupJ contains rubredoxin domain	2.99	6.3e-05
RSP_3802	hypothetical protein	2.99	0.003584
RSP_0091	ABC sorbitol/mannitol transporter periplasmic binding protein	2.97	0.001244
RSP_1387	AMP nucleosidase	-2.95	0.000314
RSP_0452	recombinase A	2.94	0.000498
RSP_2877	Putative carbon monoxide dehydrogenase large chain	2.91	0.004728
RSP_0775	Class I monoheme cytochrome c	2.88	5.4e-05
RSP_4201	transcriptional regulator ArsR family	2.86	3.8e-05
RSP_0507	HupR response regulator	2.83	8.6e-05
RSP_2948	indolepyruvate ferredoxin oxidoreductase	2.8	0.007082
RSP_0989	ABC sugar transporter inner membrane subunit	2.79	0.001296
RSP_2554	hypothetical protein	2.77	0.003222
RSP_4157	Radical SAM superfamily protein	-2.75	0.002083
RSP_0292	hypothetical protein	-2.71	0.004382
RSP_0099	TRAP-T family sorbitol/mannitol transporter DctQ (4TMs) subunit	2.7	0.002938
RSP_1548	putative iron-regulated protein	2.69	0.002911
RSP_3046	DMSO/TMAO pentaheme cytochrome c subunit	2.69	0.000128
RSP_0575	Predicted signal transduction protein containing cyclic nucleotide-binding and CBS domains	2.69	0.002375
RSP_4047	Pyruvate dehydrogenase E1 component alpha subunit	2.66	0.000451
RSP_0488	glucuronate isomerase	2.63	0.00172
RSP_1273	hypothetical protein	-2.55	0.000294
RSP_3271	Ribulose bisphosphate carboxylase large chain form II	-2.53	0.000235
RSP_1624	hypothetical protein	2.53	0.00104
RSP_4049	pyruvate dehydrogenase subunit beta	2.53	0.004668
RSP_0962	Dihydrolipoamide dehydrogenase	-2.52	0.004032
RSP_0773	mannonate dehydratase	2.51	0.005615
RSP_1719	50S ribosomal protein L2	-2.49	0.001011
RSP_1613	TRAP-T family transporter DctP subunit	2.46	0.001079
RSP_0766	hypothetical protein	2.45	0.000283
RSP_3007	hypothetical protein	2.44	0.001663
RSP_3547	Ribonucleotide reductase	2.44	0.00096
RSP_1139	transcriptional regulator MarR family	2.43	0.007898
RSP_1837	5'-methylthioadenosine phosphorylase	-2.41	0.00564
RSP_1883	ABC polyamine/opine transporter periplasmic substrate-binding protein	2.41	0.005415
RSP_0574	hypothetical protein	2.41	0.004208
RSP_1551	putative glyoxalase family protein	2.4	0.003594
RSP_0799	hypothetical protein	2.37	0.007465
RSP_0669	translocation protein TolB	-2.37	8.9e-05
RSP_0505	Hydrogenase expression/synthesis HypA family	2.37	0.000613
RSP_0699	coproporphyrinogen III oxidase	2.35	0.000266
RSP_1352	D-3-phosphoglycerate dehydrogenase	-2.35	0.000384
RSP_2045	hypothetical protein	2.34	0.000246
RSP_1254	putative acetate kinase (acetokinase	2.31	0.000954
RSP_0262	Chlorophyllide reductase BchX subunit	-2.31	0.004411
RSP_3136	hypothetical protein	-2.31	0.000172
RSP_0865	hypothetical protein	2.3	0.003893
RSP_0183	dihydropyrimidinase	2.3	0.000339
RSP_1721	50S ribosomal protein L22	-2.3	0.004318
RSP_0751	hypothetical protein	2.29	0.006498
RSP_2982	4-hydroxy-3-methylbut-2-en-1-yl diphosphate synthase	-2.28	0.006695
RSP_3165	transcriptional regulator GntR family	2.27	0.001352
RSP_0188	Uncharacterized membrane-associated protein	2.26	0.003356
RSP_1148	hypothetical protein	-2.24	0.001082
RSP_0293	hypothetical protein	-2.24	0.003083
RSP_1836	adenine phosphoribosyltransferase	-2.23	0.000356
RSP_0485	TRAP-T family transporter DctQ (4 TMs) subunit	2.23	0.005232
RSP_2218	hypothetical protein	-2.23	0.001499
RSP_1354	beta-ketothiolase	-2.22	0.00801
RSP_1747	ABC glutamate/glutamine/aspartate/asparagine transporter periplasmic substrate-binding protein	2.21	0.000475
RSP_0509	hydrogenase isoenzyme formation protein HypD	2.19	0.000216
RSP_4203	putative glutaredoxin family protein/Thio-disulfide isomerase	2.18	0.000798
RSP_0351	D-threo-aldose 1-dehydrogenase	-2.16	0.000181
RSP_2231	hypothetical protein	-2.16	0.00158
RSP_0255	Intrinsic membrane pufX protien	-2.16	0.002747
RSP_1252	2-nitropropane dioxygenase-like protein	-2.15	0.002077
RSP_3595	S-adenosylmethionine synthetase	-2.14	0.001751
RSP_0285	light-independent protochlorophyllide reductase subunit N	-2.14	0.000524
RSP_1966	possible ISSod13 transposase	2.14	0.004901
RSP_0288	protochlorophyllide reductase iron-sulfur ATP-binding protein	-2.14	0.002945
RSP_0086	hypothetical protein	2.14	0.001246
RSP_0284	2-vinyl bacteriochlorophyllide hydratase	-2.13	0.008503
RSP_2131	Ribonuclease E	2.12	0.009422
RSP_3075	hypothetical protein	-2.12	0.003758
RSP_4188	hypothetical memebrane protein	2.11	0.000604
RSP_3270	fructose-16-bisphosphate aldolase	-2.11	0.007209
RSP_1159	UDP-glucose pyrophosphate	-2.11	0.017935
RSP_1844	hypothetical protein	2.1	0.002209
RSP_0704	ABC peptide transporter substrate binding protein	2.08	0.000387
RSP_0843	Conserved protein containing sulfotransfer domain	-2.08	0.001212
RSP_0692	iron-sulfur cluster-binding protein	2.08	0.001721
RSP_0291	Reaction centre H protein	-2.08	0.003263
RSP_0273	magnesium chelatase subunit I	-2.08	0.003268
RSP_1394	Cytochrome c1 precursor	-2.08	0.001362
RSP_0041	hypothetical protein	2.08	0.000258
RSP_0287	magnesium chelatase subunit H	-2.08	0.002365
RSP_4186	RepA partitioning protein/ATPase ParA type	2.07	0.00783
RSP_0991	Putative transcriptional regulator ROK family	2.06	0.00207
RSP_0999	hypothetical protein	2.06	0.005034
RSP_3511	two component transcriptional regulator winged helix family family	2.05	0.00273
RSP_4024	hypothetical protein	-2.05	0.000674
RSP_0179	ABC-type nitrate/sulfonate/bicarbonate transport systems periplasmic components TauA	2.05	0.001707
RSP_0490	carbohydrate kinase	2.04	0.00088
RSP_0286	light-independent protochlorophyllide reductase subunit B	-2.04	0.000376
RSP_3076	hypothetical protein	-2.03	0.000138
RSP_0271	Phytoene dehydrogenase	-2.03	0.001659
RSP_1547	probable bacterioferritin-associated ferredoxin	2.03	0.000813
RSP_0979	succinate dehydrogenase iron-sulfur subunit	-2.03	0.000199
RSP_0714	hypothetical protein	-2.03	0.001757
RSP_0184	allantoate amidohydrolase	2.02	0.000293
RSP_1147	hypothetical protein	-2.01	0.007078
RSP_3989	NAD-dependent epimerase/dehydratase	-2.01	0.002247
RSP_0277	Geranylgeranyl hydrogenase	-2.01	0.000542
RSP_1799	preprotein translocase subunit SecF	-2	0.001943
RSP_1723	50S ribosomal protein L16	-2	0.00289
RSP_3825	hypothetical protein	-2	0.009642
RSP_3265	hypothetical protein	1.99	0.000639
RSP_1882	ABC polyamine/opine transporter ATPase subunit	1.99	0.001735
RSP_1666	4-hydroxy-3-methylbut-2-enyl diphosphate reductase	-1.99	0.009625
RSP_2638	putative sodium/calcium exchanger	-1.97	0.002809
RSP_3980	Universal stress protein (Usp)	1.96	0.00105
RSP_3212	Quinol oxidase subunit I QxtA	-1.95	0.000205
RSP_1517	Histone-like protein of HNS family	1.95	0.000449
RSP_1146	Glutamine-pyruvate aminotransferase	-1.94	0.000172
RSP_0304	urease accessory protein UreE	1.94	0.000239
RSP_2128	phosphoribosylformylglycinamidine synthase I (FGAM) synthase	-1.94	0.000692
RSP_2848	delta-aminolevulinic acid dehydratase	-1.93	0.000393
RSP_0094	ABC sorbitol/mannitol transporter ATPase subunit	1.93	0.000713
RSP_1574	Cytochrome b562	-1.93	0.005656
RSP_0970	Putative citrate lyase beta chain	-1.93	0.008622
RSP_0294	hypothetical protein	-1.92	0.000945
RSP_0886	aromatic amino acid aminotransferase	-1.92	0.002398
RSP_2141	ABC polyamine transporter periplasmic substrate-binding protein	1.91	0.000441
RSP_2181	ABC glycine betaine/L-proline transporter periplasmic substrate-binding subunit	1.91	0.003498
RSP_1722	30S ribosomal protein S3	-1.9	0.000613
RSP_4277	transcriptional regulator MerR family	1.9	0.000813
RSP_2710	Putative membrane-associated zinc metalloprotease	-1.9	0.002195
RSP_0721	Phosphatidylethanolamine N-methyltransferase	-1.88	0.000924
RSP_0346	ABC transporter substrate binding protein	1.88	0.001366
RSP_1726	50S ribosomal protein L24	-1.88	0.009228
RSP_2606	ArsR family Arsenical Resistance Operon Repressor	1.87	0.001805
RSP_2670	glycerol-3-phosphate dehydrogenase	1.87	0.002653
RSP_0550	putative D-alanyl-D-alanine carboxypeptidase	-1.86	0.007759
RSP_3998	glycine betaine transporter periplasmic subunit	1.84	0.001368
RSP_3717	hypothetical protein	-1.83	0.000689
RSP_3642	putative ExsB	-1.83	0.001502
RSP_0565	putative phosphatidylcholine synthase	1.83	0.006409
RSP_1274	two-component response regulator	-1.83	0.006583
RSP_0289	Mg-protoporphyrin IX methyl transferase	-1.82	0.001646
RSP_0126	hypothetical protein	-1.82	0.002217
RSP_3732	ABC sugar transporter periplasmic binding protein	1.82	0.002572
RSP_0171	Response regulator receiver protein	1.82	0.009636
RSP_2782	aquaporin z Major Intrinsic Protein (MIP) Family	1.81	0.001156
RSP_3718	hypothetical protein	-1.81	0.003331
RSP_0844	hypothetical protein	-1.8	0.001027
RSP_1415	putative polysaccharide deacetylase	1.8	0.003626
RSP_0383	hypothetical protein	1.8	0.004899
RSP_3210	Quinol oxidase subunit II QxtB	-1.79	0.001501
RSP_1163	transcription elongation factor NusA	-1.78	0.000389
RSP_1826	Cytochrome c oxidase polypeptide II precursor (Cytochrome AA3 subunit 2)	-1.78	0.00374
RSP_1395	Cytochrome b	-1.78	0.004514
RSP_2834	Putative Phosphatidylglycerophosphatase A	-1.77	0.008434
RSP_0730	hypothetical protein	1.76	0.000724
RSP_2579	cytochrome c553i	1.76	0.000842
RSP_1804	Heme exporter protein D	-1.76	0.001198
RSP_1864	hypothetical protein	-1.76	0.00549
RSP_1760	hypothetical protein	-1.76	0.007594
RSP_1204	ABC multidrug efflux pump fused ATPase and inner membrane subunits	-1.75	0.000408
RSP_1272	RNA polymerase sigma factor	-1.75	0.000445
RSP_0481	possible 2-deoxy-D-gluconate 3-dehydrogenase	1.75	0.006634
RSP_2236	transcriptional regulator MarR family	1.74	0.000398
RSP_2961	Protein containing a CBS domain	1.74	0.000572
RSP_3183	3-hydroxyacyl-CoA dehydrogenase type II	-1.74	0.006706
RSP_0024	Putative dTDP-4-dehydrorhamnose 35-epimerase (dTDP-L-rhamnose synthetase)	1.74	0.008894
RSP_1702	50S ribosomal protein L1	-1.74	0.009478
RSP_1513	tryptophan synthase subunit beta	-1.73	0.00198
RSP_4204	hypothetical protein	1.73	0.002565
RSP_1703	50S ribosomal protein L11	-1.73	0.003971
RSP_0290	Light-harvesting 1 (B870) complex assembly	-1.73	0.009059
RSP_4000	ABC Glycine betaine/L-proline transporter ATPase subunit	1.72	0.001241
RSP_0295	hypothetical protein	-1.72	0.002216
RSP_0087	two component transcriptional regulator LuxR	1.72	0.002786
RSP_0140	30S ribosomal protein S18	-1.71	0.001357
RSP_1699	DNA-directed RNA polymerase subunit beta	-1.71	0.004475
RSP_2386	methylthioribose-1-phosphate isomerase	-1.71	0.007585
RSP_4245	hypothetical protein	1.71	0.008907
RSP_4065	hypothetical protein	1.71	0.009644
RSP_0317	coproporphyrinogen III oxidase	1.71	0.009748
RSP_2913	ABC Fe siderophore transporter periplasmic substrate-binding protein	1.7	0.003022
RSP_1739	DNA-directed RNA polymerase subunit alpha	-1.7	0.003761
RSP_0093	ABC sorbitol/mannitol transporter inner membrane subunit	1.69	0.004352
RSP_2601	ABC phosphate transporter ATPase subunit PstB	-1.69	0.006117
RSP_2820	uroporphyrin-III C-methyltransferase	-1.69	0.007896
RSP_0257	PufL Photosynthetic reaction center L subunit	-1.69	0.008457
RSP_0929	Acetyl-CoA carboxylase carboxyl transferase beta subunit	-1.68	0.00102
RSP_0161	Spermidine/putrescine-binding periplasmic protein	1.68	0.007055
RSP_0191	acetyl-CoA carboxylase biotin carboxylase subunit	-1.67	0.000574
RSP_1797	Putative preprotein translocase subunit YajC	-1.67	0.002368
RSP_3171	3-hydroxyisobutyrate dehydrogenase	1.67	0.004027
RSP_0819	DEAD/DEAH box helicase	-1.66	0.000477
RSP_0127	glucosyltransferase MdoH	-1.65	0.004268
RSP_1175	3-demethylubiquinone-9 3-methyltransferase	-1.65	0.004776
RSP_1012	succinate-semialdehyde dehdyrogenase	1.64	0.000811
RSP_2465	hypothetical protein	-1.64	0.00518
RSP_4050	branched-chain alpha-keto acid dehydrogenase subunit E2	1.64	0.008713
RSP_3049	Molybdenum cofactor biosynthesis protein	1.63	0.000588
RSP_0976	succinate dehydrogenase flavoprotein subunit	-1.63	0.004362
RSP_1577	Proline dehydrogenase transcriptional activator	1.63	0.005291
RSP_2709	1-deoxy-D-xylulose 5-phosphate reductoisomerase	-1.62	0.000685
RSP_1736	Adenylate kinase	-1.62	0.000891
RSP_2600	phosphate transport system regulatory protein	-1.62	0.001259
RSP_1735	preprotein translocase subunit SecY	-1.62	0.005099
RSP_0071	sigma54 specific transcriptional regulator fis family	1.62	0.006712
RSP_1134	1-deoxy-D-xylulose-5-phosphate synthase	-1.61	0.000845
RSP_0356	Probable HflC protein	-1.61	0.001759
RSP_1798	preprotein translocase subunit SecD	-1.61	0.001871
RSP_0265	Geranylgeranyl pyrophosphate synthetase	-1.61	0.004166
RSP_4039	Protein of unknown function DUF583	-1.61	0.008437
RSP_2778	hypothetical protein	-1.61	0.00945
RSP_1201	hypothetical protein	-1.6	0.00664
RSP_0190	Biotin carboxyl carrier protein AccB	-1.6	0.00759
RSP_3050	molybdenum cofactor biosynthesis protein A	1.59	0.00581
RSP_2983	hypothetical protein	-1.59	0.008714
RSP_2380	Catalase	-1.58	0.002639
RSP_0719	phosphatidylserine decarboxylase	-1.58	0.005525
RSP_0380	hypothetical protein	1.57	0.005256
RSP_0392	probable lactoylglutathione lyase	-1.56	0.002798
RSP_0975	putative succinate dehydrogenase hydrophobic membrane anchor protein	-1.55	0.001597
RSP_0137	hypothetical protein	1.55	0.008832
RSP_0720	CDP-alcohol phosphatidyltransferase	-1.55	0.009909
RSP_2840	Nitrogen assimilation transcriptional regulator NtrX	-1.54	0.000801
RSP_1149	putative oxidoreductase	-1.54	0.000897
RSP_2773	hypothetical protein	-1.54	0.002321
RSP_1271	periplasmic sensor signal transduction histidine kinase	-1.54	0.002697
RSP_1593	malic enzyme	1.54	0.002937
RSP_0944	formyltetrahydrofolate deformylase	-1.54	0.003041
RSP_0398	dehydrogenase	-1.54	0.005807
RSP_3184	putative Thiolase	-1.54	0.006267
RSP_3808	hypothetical protein	1.54	0.006868
RSP_0861	putative transmembrane hypothetical protein	1.53	0.000852
RSP_2663	ABC sugar (glycerol) transporter periplasmic binding protein	1.53	0.001709
RSP_1738	30S ribosomal protein S11	-1.53	0.002027
RSP_1495	Putative cell division protein	-1.53	0.007641
RSP_2959	glyceraldehyde-3-phosphate dehydrogenase	-1.52	0.001551
RSP_1985	hypothetical protein	-1.52	0.003255
RSP_2970	Transporter Major facilitator superfamily (MFS)	-1.51	0.001697
RSP_0106	putative NADH dehydrogenase I chain H	-1.51	0.00528
RSP_2400	ABC putrescine transporter ATPase subunit	1.51	0.008512
RSP_0585	osmotically inducible protein OsmC	-1.5	0.001209
RSP_2410	RNA polymerase factor sigma-32	1.5	0.004989
RSP_1173	Heat shock protein (Hsp70 DnaK	-1.5	0.006149	(Cut off 1.5 FC, pvalue <0.01)
RSP_0366	adenylosuccinate synthetase	-1.49	0.001645
RSP_1138	two component transcriptional regulator winged helix family	1.49	0.002777
RSP_0085	multisensor hybrid histidine kinase	1.49	0.005584
RSP_1865	ketol-acid reductoisomerase	1.49	0.005739
RSP_1280	CbbX protein	-1.49	0.008093
RSP_3090	Putative alkylphosphonate uptake protein phnA	-1.49	0.008662
RSP_2075	Putative Transcriptional regulator	1.48	0.001473
RSP_2976	hypothetical protein	1.48	0.001614
RSP_1220	heat-inducible transcription repressor	1.48	0.002673
RSP_3584	hypothetical protein	1.48	0.0029
RSP_0250	hypothetical protein	1.48	0.003644
RSP_1890	Transcriptional regulator LysR family	1.48	0.004203
RSP_1502	GAF domain protein	1.48	0.004608
RSP_4045	fructose-bisphosphate aldolase	-1.48	0.004997
RSP_3985	hypothetical protein	-1.48	0.005886
RSP_1994	Citrate synthase	1.48	0.00603
RSP_3634	hypothetical protein	1.48	0.006304
RSP_2785	Cytochrome c-554	1.48	0.007285
RSP_1765	50S ribosomal protein L35	-1.47	0.003352
RSP_2908	hypothetical protein	-1.47	0.005359
RSP_1479	ABC oligopeptide transporter inner membrane subunit OppC	-1.46	0.003108
RSP_1840	hypothetical protein	-1.46	0.003408
RSP_3434	hypothetical protein	-1.46	0.004051
RSP_2580	putative methanol oxidation protein	1.46	0.004346
RSP_2572	crpK Fnr-type transcriptional regulator	-1.46	0.004534
RSP_2583	hypothetical protein	1.46	0.005845
RSP_0483	hypothetical protein	1.46	0.00615
RSP_2329	Cell shape determining protein MreB/Mrl	-1.45	0.001423
RSP_0443	Rrf2 family transcriptional regulator	1.45	0.001604
RSP_3228	Predicted mannose-6-phosphate isomerase	1.45	0.001718
RSP_3047	DMSO-membrane protein	1.45	0.001953
RSP_2332	hypothetical protein	-1.45	0.004549
RSP_1191	transcriptional regulator MarR family	-1.45	0.006441
RSP_0595	hypothetical protein	1.44	0.002455
RSP_0713	hypothetical protein	-1.44	0.003537
RSP_2707	Undecaprenyl pyrophosphate synthase	-1.43	0.002049
RSP_0747	Short-chain dehydrogenase/reductase	1.43	0.002843
RSP_2125	hypothetical protein	1.43	0.004377
RSP_0978	hypothetical protein	-1.43	0.004558
RSP_2916	hypothetical protein	-1.43	0.006061
RSP_1491	hypothetical protein	-1.43	0.006296
RSP_0671	ExbD/TolR family protein	-1.43	0.008744
RSP_1691	Electron transfer flavoprotein beta-subunit	-1.42	0.004543
RSP_3453	TRAP-T family transporter periplasmic binding protein	1.42	0.004883
RSP_1217	malic enzyme	-1.42	0.00575
RSP_1978	molecular chaperone DnaJ family	1.42	0.006292
RSP_3068	hypothetical protein	-1.42	0.008054
RSP_3803	hypothetical protein	1.41	0.002224
RSP_0527	sigma-54 RpoN	-1.41	0.004522
RSP_0480	D-mannonate oxidoreductase	1.41	0.005152
RSP_2712	probable 3-hydroxymyristoyl/3-hydroxydecanoyl-(acyl carrier protein) dehydratase	-1.41	0.007238
RSP_0986	putative fructose transport system kinase	1.4	0.002738
RSP_0768	transcriptional regulator LuxR family	-1.4	0.002791
RSP_3982	hypothetical protein	-1.4	0.004787
RSP_2111	D-alanine--D-alanine ligase	1.4	0.006114
RSP_2271	hypothetical protein	-1.4	0.008817
RSP_0667	hypothetical protein	-1.39	0.002268
RSP_0670	Possible TolA protein	-1.39	0.002483
RSP_1512	hypothetical protein	-1.39	0.003382
RSP_3674	ABC sugar transporter periplasmic binding protein	1.39	0.005422
RSP_2772	23S rRNA methylase	1.39	0.005748
RSP_2199	putative acyl-CoA dehydrogenase	-1.39	0.007292
RSP_3290	ABC glycerol-3-phosphate transporter periplasmic binding protein UgpB	1.39	0.007882
RSP_1203	ABC multidrug efflux pump fused ATPase and inner membrane subunits	-1.39	0.009802
RSP_3261	aminotransferase	1.38	0.002719
RSP_0915	hypothetical protein	1.38	0.007722
RSP_2317	Iron-containing alcohol dehydrogenase	-1.38	0.008371
RSP_1688	possible acyltransferase	-1.37	0.002986
RSP_2846	putative 3-hydroxyisobutyrate dehydrogenase	1.37	0.006308
RSP_0110	NADH-ubiquinone oxidoreductase chain 5	-1.37	0.006334
RSP_3719	Polysaccharide export transporter PST Family	-1.37	0.007902
RSP_2099	UDP-N-acetylmuramoylalanyl-D-glutamate--2 6-diaminopimelate ligase	-1.36	0.004449
RSP_3208	putative CbiL protein	-1.36	0.006184
RSP_2812	hypothetical protein	-1.35	0.003969
RSP_0498	Ni Fe hydrogenase I cytochrome b subunit	1.35	0.005352
RSP_1423	ParA family ATPase	1.35	0.007744
RSP_2455	putative Colicin V production protein dedE	-1.34	0.004299
RSP_0164	hypothetical protein	1.34	0.004862
RSP_1232	putative integral membrane protein	-1.34	0.005014
RSP_1169	preprotein translocase subunit SecA	-1.34	0.006725
RSP_3044	DMSO/TMAO-sensor hybrid histidine kinase	1.34	0.008861
RSP_3082	hypothetical protein	1.33	0.005816
RSP_2404	ABC cobalamin/Fe3+siderophore transporter inner membrane subunit	-1.33	0.006908
RSP_1104	hypothetical protein	1.33	0.008132
RSP_1680	phosphoenolpyruvate carboxykinase	-1.33	0.009553
RSP_0778	prolyl-tRNA synthetase	-1.33	0.009967
RSP_1026	hypothetical protein	-1.32	0.009154
RSP_1106	ribosome-binding factor A	-1.31	0.005403
RSP_3864	Negative transcriptional regulator	1.31	0.006899
RSP_0102	bifunctional NADH:ubiquinone oxidoreductase subunit C/D	-1.31	0.007369
RSP_1095	DNA mismatch repair protein	1.31	0.008418
RSP_2927	ABC branched-chain amino acid transporter family inner membrane subunit	-1.31	0.008621
RSP_2314	oxidoreductase Chromogranin/secretogranin	-1.3	0.005338
RSP_0010	homoserine O-succinyltransferase	-1.3	0.006749
RSP_1055	transcriptional regulator LysR family	1.3	0.008691
RSP_3999	ABC Glycine betaine/L-proline transporter inner membrane subunit	1.29	0.006218
RSP_3041	ABC permidine/putrescine transporter ATPase subunit	1.29	0.006387
RSP_2446	Putative trehalose synthase	-1.29	0.007064
RSP_3687	ABC sugar transporter periplasmic binding protein	1.29	0.007119
RSP_3742	ABC amino acid transporter periplasmic binding protein	1.28	0.008106
RSP_4278	transcriptional regulator AraC family	1.28	0.009625
RSP_1053	Signal recognition particle protein ffh	-1.27	0.00816
RSP_2092	Putative uvrD/DNA Helicase II	1.27	0.00881
RSP_1221	ribonuclease PH	-1.26	0.008208
RSP_2448	glycogen branching enzyme	-1.26	0.00849
RSP_2708	Phosphatidate cytidylyltransferase	-1.26	0.008751
RSP_1892	putative Cro/CI transcriptional regulator	-1.26	0.009775
RSP_3833	enoyl-CoA hydratase	1.26	0.009824
RSP_0765	SAM-dependent methyltransferase	1.26	0.009986
RSP_4307	tRNA-Met	4.69	0.269825
RSP_3182	Acyl-CoA dehydrogenase	-1.26	0.010023
RSP_3264	probable c-type cytochrome	-1.41	0.010113
RSP_2718	possible outer membrane protein	-1.66	0.01014
RSP_0971	hypothetical protein	-1.54	0.010165
RSP_4046	hypothetical protein	-1.4	0.010201
RSP_2602	ABC phosphate transporter inner membrane subunit PstA	-1.7	0.01026
RSP_2406	hypothetical protein	-1.25	0.010261
RSP_2379	hypothetical protein	-1.91	0.010273
RSP_2304	Riboflavin kinase / FAD synthetase = FMN adenylyltransferase RibF	1.38	0.010345
RSP_2864	Pentose-5-phosphate-3-epimerase	-2.02	0.010408
RSP_2249	multidrug (Tetracycline) efflux pump Major facilitator superfamily (MFS)	-1.3	0.010415
RSP_0572	putative exonuclease	1.57	0.010494
RSP_3397	ABC opine/polyamine transporter periplasmic binding protein	2.06	0.010726
RSP_1860	hypothetical protein	-2.27	0.010752
RSP_3840	hypothetical protein	1.24	0.010828
RSP_1390	Putative transporter DMT superfamily	-1.31	0.01084
RSP_0112	NADH-ubiquinone oxidoreductase chain 4	-1.43	0.010919
RSP_0254	1-deoxy-D-xylulose-5-phosphate synthase	-2.55	0.010924
RSP_2297	F0F1 ATP synthase subunit alpha	-1.29	0.010939
RSP_2811	Putative ABC transporter periplasmic substrate-binding protein	-1.4	0.010943
RSP_1583	Chemotaxis response regulator CheY3	1.56	0.010959
RSP_2200	transcriptional regulator MerR family	-1.36	0.010967
RSP_0930	Folylpolyglutamate synthetase	-1.24	0.011021
RSP_3040	ABC permidine/putrescine transporter periplasmic substrate-binding protein	1.63	0.011072
RSP_4209	Acyltransferase 3 family	-1.32	0.011089
RSP_2237	Membrane Fusion Protein (MFP) Family protein	1.4	0.011132
RSP_1040	transcriptional regulator ArsR family	1.3	0.011135
RSP_1004	hypothetical protein	-1.25	0.011175
RSP_2617	Peptide methionine sulfoxide reductase	-2.95	0.011275
RSP_0965	alpha-ketoglutarate decarboxylase	-1.7	0.011333
RSP_1024	Putative MoxR family protein	1.9	0.011342
RSP_0476	L-fuculose-phosphate aldolase	-1.24	0.011419
RSP_2299	F0F1 ATP synthase subunit beta	-1.59	0.01153
RSP_2729	Probable Restriction endonuclease	2.07	0.011547
RSP_1282	ribulose bisophosphate carboxylase	2.23	0.011558
RSP_0239	Pyridine nucleotide transhydrogenase beta subunit	-1.31	0.011784
RSP_0570	hypothetical protein	-1.37	0.011925
RSP_0576	Na symporter	4.78	0.011966
RSP_1290	ABC branched chain amino acid family transporter inner membrane subunit	-1.27	0.012005
RSP_0092	ABC sorbitol/mannitol transporter inner membrane subunit	1.48	0.012157
RSP_1884	ABC polyamine/opine transporter inner membrane subunit	2.06	0.012205
RSP_0487	TRAP-T family transporter DctP (periplasmic binding) subunit	3.61	0.012225
RSP_1896	guanine deaminase	1.23	0.012264
RSP_0128	OpgC protein	-1.54	0.012297
RSP_1181	xylose operon repressor	1.37	0.012421
RSP_2784	Diheme class I cytochrome c	1.61	0.012427
RSP_0769	Glutathione S-transferase	1.24	0.012434
RSP_2603	ABC phosphate transporter inner membrane subunit PstC	-1.39	0.012555
RSP_2683	hypothetical protein	-2.45	0.012561
RSP_1466	Putative mutY A/G-specific adenine glycosylase	-1.23	0.012638
RSP_0822	hypothetical protein	1.78	0.01273
RSP_0679	porphobilinogen deaminase	-1.44	0.013232
RSP_0125	glucan biosynthesis protein G	-1.87	0.013286
RSP_0964	dihydrolipoamide acetyltransferase	-2.17	0.013374
RSP_1135	geranylgeranyl pyrophosphate synthetase	-1.23	0.013387
RSP_0513	hypothetical protein	1.51	0.013461
RSP_3078	hypothetical protein	1.4	0.013483
RSP_4219	hypothetical protein	-1.66	0.013499
RSP_0011	Predicted hydrolase or acyltransferase (alpha/beta hydrolase)	-1.28	0.013507
RSP_2454	amidophosphoribosyltransferase	-1.9	0.013584
RSP_0904	ABC Mn?? transporter periplasmic substrate-binding protein SitA	1.24	0.01359
RSP_0913	Enoyl-CoA hydratase/isomerase	1.26	0.013636
RSP_2152	putative ceramide glucosyltransferase	-1.28	0.013707
RSP_2422	putative ATP-dependent helicase MgpS	-1.3	0.013808
RSP_3722	hypothetical protein	-1.76	0.013819
RSP_2804	Probable queuine tRNA ribosyltransferase	-1.26	0.013936
RSP_0715	Ribonuclease T2	1.33	0.013971
RSP_0776	ABC lipoprotein efflux transporter ATPase subunit LolD	-1.27	0.014032
RSP_3307	hypothetical protein	2.35	0.014067
RSP_1403	conserved hypoothetical protein	-1.68	0.014096
RSP_3872	Molybdenum-pterin binding protein	-1.97	0.014116
RSP_3409	TRAP-T family transporter large (12 TMs) inner membrane subunit	-1.22	0.014124
RSP_0423	Aldo/keto reductase	-1.57	0.014321
RSP_3701	ABC sugar transporter periplasmic binding protein	2.4	0.014359
RSP_2805	Putative NADH-flavin oxidoreductase	-1.39	0.014395
RSP_0479	elongation factor P	1.31	0.014411
RSP_0189	putative oxidoreductase	2.96	0.014741
RSP_0256	PufM photosynthetic reaction center M subunit	-1.62	0.014741
RSP_1172	Chaperone DnaJ	-1.6	0.014828
RSP_1716	50S ribosomal protein L3	-1.5	0.014831
RSP_2117	Putative ComL lipoprotein	-1.3	0.014848
RSP_2240	hypothetical protein	1.38	0.014892
RSP_1725	50S ribosomal protein L14	-1.76	0.014928
RSP_2130	two component sigma54 specific transcriptional regulator fis family	-1.82	0.014988
RSP_0963	Inner membrane protein	-1.92	0.015214
RSP_0241	Putative protein-S-isoprenylcysteine methyltransferase	-1.29	0.015257
RSP_2657	Exodeoxyribonuclease III	-1.45	0.015264
RSP_0270	Squalene/phytoene synthase	-1.75	0.015268
RSP_3235	ABC peptide transporter ATPase subunit	-1.63	0.015288
RSP_3588	hypothetical protein	-1.51	0.015293
RSP_4145	Pseudogene	-1.4	0.015386
RSP_0279	bacteriochlorophyll/chlorophyll a synthase	-1.53	0.01539
RSP_0573	Response regulator receiver protein	2.06	0.015449
RSP_0682	coproporphyrinogen III oxidase	1.25	0.015527
RSP_0269	Tryptophan rich sensory protein	-2.07	0.015578
RSP_1279	CbbY family protein	-1.26	0.015624
RSP_3425	hypothetical protein	-1.78	0.015694
RSP_3730	putative glutathione S-transferase YghU	1.25	0.015772
RSP_0735	Phospholipid/glycerol acyltransferase	-1.23	0.015789
RSP_0267	Hydroxyneurosporene dehydrogenase	-1.53	0.015842
RSP_1467	possible alkane hydroxylase (fatty acid desaturase)	-5.35	0.015869
RSP_2196	enoyl-CoA hydratase / 3-hydroxyacyl-CoA dehydrogenase / 3-hydroxybutyryl-CoA epimerase	-1.31	0.015965
RSP_3070	hypothetical protein	-1.85	0.015968
RSP_2956	transketolase	-1.56	0.015977
RSP_0672	Biopolymer transport protein TolQ	-1.45	0.015996
RSP_4056	Histone-like nucleoid-structuring protein H-NS	1.36	0.016008
RSP_2211	ABC transporter periplasmic substrate-binding protein	1.43	0.016045
RSP_2550	endo-beta-13-14-glycanase protein	-1.42	0.016121
RSP_0448	EF-Tu; elongation factor Tu	-1.29	0.016146
RSP_1974	hypothetical protein	-1.51	0.016208
RSP_2671	hypothetical protein	-1.3	0.01628
RSP_3232	ABC peptide transporter inner membrane subunit	-1.42	0.016311
RSP_0636	TRAP-T family transporter DctP (periplasmic binding) subunit	1.26	0.016381
RSP_1416	hypothetical protein	1.66	0.016418
RSP_2986	hypothetical protein	-1.47	0.016437
RSP_2268	metallo Beta lactamase superfamily	-1.84	0.016456
RSP_2004	anthranilate synthase component I	-1.31	0.016578
RSP_0660	hypothetical protein	-1.26	0.016623
RSP_1179	ABC sugar (xylose) transporter inner membrane subunit	1.69	0.016633
RSP_0582	possible penicillin binding protein	1.28	0.016651
RSP_3295	ABC branched-chain amino acid transporter ATPase subunit	1.22	0.016679
RSP_0742	probable acyl-CoA dehydrogenase	-1.92	0.016717
RSP_1733	50S ribosomal protein L30	-2.28	0.016883
RSP_2888	Transcriptional regulator	-1.71	0.016885
RSP_2669	ABC sugar (glycerol) transporter ATPase subunit	1.25	0.016958
RSP_3074	Dihydroxy-acid and 6-phosphogluconate dehydratase	-1.3	0.016987
RSP_0910	TRAP-T family transporter C4-dicarboxylate-binding protein DctP	1.71	0.017061
RSP_1083	two component transcriptional regulator winged helix family	1.62	0.017124
RSP_3398	hypothetical protein	1.28	0.017166
RSP_1861	probable dihydroneopterin aldolase	-1.21	0.017261
RSP_2582	hypothetical protein	1.35	0.01727
RSP_2263	hypothetical protein	-1.37	0.017293
RSP_2938	Pseudogene	-1.4	0.017323
RSP_1022	conserved hypothetical protein (possibly transmembrane)	1.21	0.017375
RSP_1068	acetylglutamate kinase	-1.27	0.017687
RSP_1750	ABC glutamate/glutamine/aspartate/asparagine transporter ATPase subunit bztD	1.63	0.017692
RSP_2123	Radical SAM domain protein	1.23	0.017925
RSP_1202	putative RNA SAM-dependent methyltransferase TrmA family	-1.28	0.017962
RSP_1720	30S ribosomal protein S19	-2.02	0.018013
RSP_0282	Transcriptional regulator PpsR	-1.21	0.018065
RSP_1463	Putative acyl-CoA transferase/carnitine dehydratase	-1.57	0.018146
RSP_0217	possible phage-related integrase	1.53	0.018148
RSP_4169	Pseudogene	1.24	0.01819
RSP_1663	putative transcriptional regulator LacI family	1.31	0.018253
RSP_1002	aspartate carbamoyltransferase catalytic subunit	-1.22	0.018281
RSP_0510	hydrogenase expression/formation protein HypE	1.32	0.018298
RSP_0464	putative protease	2.04	0.018354
RSP_1460	hypothetical protein	1.21	0.018372
RSP_3721	hypothetical protein	1.56	0.018447
RSP_1712	DNA-directed RNA polymerase subunit beta'	-1.3	0.018452
RSP_1033	OmpA family protein	-1.4	0.018469
RSP_2823	Putative Precorrin-6y C515-methyltransferase	-1.39	0.018512
RSP_1772	acetyl-CoA carboxylase carboxyltransferase subunit alpha	-1.21	0.018581
RSP_3008	Pseudogene	-1.22	0.018586
RSP_2084	hypothetical protein	1.22	0.018798
RSP_2275	ABC branched amino acid transporter family periplasmic substrate-binding subunit	2.97	0.018909
RSP_2646	Pseudogene	1.24	0.019415
RSP_1950	hypothetical protein	1.27	0.019468
RSP_0096	Mannitol dehydrogenase	1.35	0.019508
RSP_1592	Possible acyl-CoA sythetase	-1.41	0.019535
RSP_4042	Peptidyl-prolyl cis-trans isomerase cyclophilin type	-1.23	0.019575
RSP_1351	phosphoserine aminotransferase	-1.62	0.019581
RSP_0878	putative acetyltransferase protein	1.2	0.019619
RSP_0551	putative thymidylate kinase	-1.28	0.019629
RSP_2599	Phosphate regulon transcriptional regulator PhoR	-1.23	0.019645
RSP_1622	Putative DNA-binding protein	1.48	0.019739
RSP_0754	hypothetical protein	1.49	0.0198
RSP_1295	putative acyl-CoA dehydrogenase	1.28	0.019825
RSP_2771	putative Exopolyphosphatase	1.34	0.019874
RSP_3525	ABC peptide transporter periplasmic binding protein	1.35	0.019961
RSP_0281	Magnesium-protoporphyrin IX monomethylester oxidative cyclase 66 kDa subunit(bchE)	-1.94	0.020036
RSP_1684	hypothetical protein	1.36	0.020076
RSP_3741	Pseudogene	1.22	0.020148
RSP_1634	Pseudogene	-1.22	0.020209
RSP_0823	serine hydroxymethyltransferase protein	-1.94	0.020221
RSP_2878	Putative carbon-monoxide dehydrogenase small chain	2.75	0.020223
RSP_0691	RdxH	1.23	0.020344
RSP_2591	two component transcriptional regulator LuxR family family	1.71	0.020441
RSP_1451	ABC peptide/nickel/opine transporter periplasmic substrate-binding protein	1.48	0.02045
RSP_1190	hypothetical protein	-1.28	0.020467
RSP_1027	hypothetical protein	1.7	0.020546
RSP_1759	hypothetical protein	-1.88	0.020562
RSP_3760	hypothetical protein	-1.21	0.020566
RSP_1237	preprotein translocase subunit SecB	1.71	0.020688
RSP_1731	50S ribosomal protein L18	-1.53	0.020863
RSP_3734	ABC sugar transporter inner membrane subunit	1.31	0.020875
RSP_3709	Pseudogene	1.28	0.021138
RSP_3988	possible glycosyltransferase	-1.44	0.021192
RSP_0635	TRAP-T family transporter DctQ (4 TMs) subunit	1.21	0.021227
RSP_4314	tRNA-Ser	1.29	0.021246
RSP_4164	Pseudogene	-1.72	0.021256
RSP_0095	sorbitol dehydrogenase	1.43	0.021335
RSP_1192	Pseudogene	-1.6	0.021362
RSP_3723	hypothetical protein	-2.07	0.021371
RSP_3564	Generic methyltransferase	1.34	0.021538
RSP_2285	conservd hypothetical protein	-1.44	0.021555
RSP_0785	Putative heat shock protein DnaJ	1.21	0.021639
RSP_1591	Predicted Glutathione S-transferase	-1.21	0.021645
RSP_4214	Pseudogene	1.3	0.021723
RSP_3203	transcriptional regulator AraC family	-1.2	0.021821
RSP_4190	Heme oxygenase	1.24	0.021883
RSP_2108	UDP-N-acetylmuramate--L-alanine ligase	-1.28	0.02189
RSP_1278	phosphoglycolate phosphatase	-1.41	0.021914
RSP_3143	hypothetical protein	1.22	0.021978
RSP_2511	enoyl-CoA hydratase	-1.48	0.022016
RSP_3072	putative L-sorbosone dehydrogenase	1.42	0.022042
RSP_2693	Superoxide dismutase Fe-Mn family	1.41	0.022372
RSP_3914	Pseudogene	1.29	0.022377
RSP_0983	hypothetical protein	1.33	0.022516
RSP_0972	hypothetical protein	-1.49	0.022549
RSP_3297	ABC branched-chain amino acid transporter periplasmic binding protein	1.76	0.022565
RSP_0466	hypothetical protein	1.94	0.022573
RSP_2684	putative endonuclease involved in recombination	-1.38	0.022613
RSP_3716	selenophosphate synthetase	1.34	0.022677
RSP_0105	NADH dehydrogenase subunit G	-1.5	0.022716
RSP_0977	hypothetical protein	-1.34	0.022722
RSP_1777	Putative electron transfer flavoprotein-ubiquinone oxidoreductase precursor	-1.41	0.022767
RSP_2656	putative salicylate hydroxylase (Salicylate 1-monooxygenase)	-1.43	0.022776
RSP_0887	Glycosyl transferase family 51	-1.25	0.02281
RSP_2330	2-isopropylmalate synthase	-1.75	0.022984
RSP_1681	two-component transcriptional regulator winged helix family	1.54	0.023126
RSP_0263	Chlorophyll synthesis pathway bchC	-1.89	0.023137
RSP_2505	possible CreA protein	-1.49	0.023138
RSP_2728	Phospholipase/Carboxylesterase	-1.29	0.023365
RSP_2260	hypothetical protein	-1.19	0.023439
RSP_3563	putative FAD-dependent glycerol-3-phosphate dehydrogenase protein	1.3	0.023486
RSP_0264	Hydroxyneurosporene methyltransferase	-1.4	0.023516
RSP_2581	Rhodanese	1.24	0.02367
RSP_2618	Putative hemolysin	-1.3	0.024075
RSP_1768	Aminotransferase class IV putative D-alanine aminotransferase	-1.62	0.024222
RSP_2641	hypothetical protein	1.45	0.024348
RSP_1704	Probable transcription antitermination protein NusG	-1.55	0.024399
RSP_2926	ABC branched-chain amino acid transporter family inner membrane subunit	-1.25	0.024405
RSP_1048	30S ribosomal protein S16	-1.22	0.024661
RSP_2492	Possible transporter RhaT family DMT superfamily	-1.22	0.024753
RSP_1859	pyruvate phosphate dikinase	1.23	0.024785
RSP_1541	Putative ABC transporter fused inner membrane subunits	-1.26	0.024908
RSP_2397	ABC putrescine transporter periplasmic substrate-binding subunit	1.57	0.024988
RSP_2107	N-acetylglucosaminyl transferase	-1.29	0.024999
RSP_0316	Transcriptional regulator LuxR family	1.44	0.025079
RSP_1532	ATP-dependent protease ATP-binding subunit	-1.8	0.025109
RSP_2721	hypothetical protein	1.25	0.025187
RSP_2679	ATP-dependent DNA ligase	1.19	0.025217
RSP_4116	hypothetical protein	1.18	0.02534
RSP_0097	TRAP-T family sorbitol/mannitol transporter periplasmic binding protein SmoM	1.68	0.025386
RSP_2536	ATP-dependent helicase DEAD-box	-1.31	0.025675
RSP_0238	hypothetical protein	-1.4	0.025687
RSP_1208	NUDIX hydrolase	1.19	0.025815
RSP_3313	possible phage integrase family protein	1.19	0.025864
RSP_0918	hypothetical protein	-1.48	0.025917
RSP_0779	Lipocalin-related protein and Bos/Can/Equ allergen	1.2	0.026041
RSP_0107	NADH dehydrogenase subunit I	-1.69	0.026096
RSP_2118	DNA repair protein RecN	-1.19	0.026144
RSP_3396	ABC opine/polyamine transporter ATPase subunit	1.18	0.026204
RSP_3704	ribitol 2-dehydrogenase	1.3	0.02621
RSP_3839	ABC polysaccharide export transporter ATPase subunit	-1.2	0.026367
RSP_3125	transcriptional regulator ArsR family	2.22	0.026869
RSP_2216	aminotransferase	-1.23	0.026953
RSP_0955	5'-nucleotidase	-1.3	0.027422
RSP_3707	hypothetical protein	-1.31	0.027483
RSP_3720	hypothetical protein	-1.78	0.027544
RSP_0960	alcohol dehydrogenase	1.42	0.02756
RSP_1464	putative periplasmic thiol-disulphide interchange protein (DsbA family)	-1.46	0.027581
RSP_1399	hypothetical protein	1.19	0.027701
RSP_0357	Probable HflK protein	-1.37	0.027706
RSP_1686	Putative Phosphocarrier HPr protein	-1.19	0.027743
RSP_2079	hypothetical protein	-1.18	0.02775
RSP_1565	AppA antirepressor of ppsR sensor of blue light	-1.52	0.028211
RSP_4274	FecR protein	1.18	0.028288
RSP_1987	hypothetical protein	-1.25	0.028365
RSP_2387	hypothetical protein	-1.47	0.028411
RSP_0734	cell division protein FtsX	-1.2	0.028438
RSP_2509	Methylcrotonyl-CoA carboxylase alpha chain	-1.29	0.028493
RSP_4044	phosphoglycerate kinase	-1.52	0.028594
RSP_3677	ABC sugar transporter ATPase subunit	1.22	0.028603
RSP_2335	trp repressor binding protein WrbA putative	-1.19	0.028664
RSP_2308	hypothetical protein	-1.37	0.02867
RSP_2374	hypothetical protein	-2.06	0.028672
RSP_2685	Putative cytochrome c-type biogenesis protein cycH	-1.26	0.028747
RSP_3233	ABC peptide transporter inner membrane subunit	-1.66	0.028772
RSP_3574	putative histidine ammonia-lyase	1.24	0.028856
RSP_0468	putative 3-octaprenyl-4-hydroxybenzoate carboxy-lyase	1.18	0.028929
RSP_3153	ABC nitrate/sulfonate/bicarbonate transporter family inner membrane subunit	1.18	0.028977
RSP_3603	Possible ABC efflux tranporter fused inner membrane domains	-1.62	0.029022
RSP_4281	Pseudogene	2.23	0.029037
RSP_1420	TRAP-T family transporter periplasmic binding protein	1.43	0.02906
RSP_0891	putative lipoprotein	-1.34	0.029102
RSP_2127	Component of phosphoribosylformylglycinamidine (FGAM) synthetase	-1.67	0.02925
RSP_0842	putative porin	-1.21	0.029286
RSP_0329	GAF sensor diguanylate cyclase (GGDEF)	1.54	0.029505
RSP_3306	hypothetical protein	-1.96	0.02976
RSP_3870	Pseudogene	-1.17	0.02997
RSP_2876	putative carbon monoxide dehydrogenase medium chain	2.53	0.030004
RSP_1825	probable modulator of DNA gyrase	-1.29	0.030018
RSP_2968	dihydrolipoamide dehydrogenase	1.38	0.030024
RSP_3311	Pseudogene	-1.31	0.03023
RSP_1025	hypothetical protein	-1.31	0.030349
RSP_1171	DNA repair protein RadC	1.26	0.030387
RSP_3395	ABC opine/polyamine transporter inner membrane subunit	1.21	0.030463
RSP_2739	hypothetical protein	-1.45	0.030498
RSP_0484	TRAP-T family transporter DctM (12 TMs) subunit	2.28	0.030799
RSP_2153	hypothetical protein	-1.37	0.03082
RSP_2735	6-phosphogluconolactonase	-1.4	0.031055
RSP_0451	alanyl-tRNA synthetase	-1.32	0.031121
RSP_2326	Cell division protein FtsI	-1.21	0.031269
RSP_2584	hypothetical protein	1.29	0.031585
RSP_2177	hypothetical protein	1.37	0.031783
RSP_0826	hypothetical protein	1.28	0.031899
RSP_3120	hypothetical protein	-1.19	0.032248
RSP_3866	hypothetical protein	-1.5	0.032323
RSP_2835	Probable 4-diphosphocytidyl-2C-methyl-D-erythritol synthase (YgbP)	-1.36	0.032417
RSP_2626	Pseudogene	1.23	0.032502
RSP_2682	acyl-carrier-protein S-malonyltransferase	-1.46	0.032633
RSP_3197	SoxR-reducing system protein RsxE	-1.19	0.032835
RSP_2464	3-oxoacyl-(acyl carrier protein) synthase II	-1.43	0.032856
RSP_2824	Putative precorrin-3B C17-methyltransferase	-1.99	0.032943
RSP_1843	Signal recognition particle-docking protein FtsY	-1.33	0.032948
RSP_0275	Magnesium-chelatase BchO	-1.2	0.033094
RSP_3700	transcriptional regulator LacI family	1.19	0.033129
RSP_4205	Pseudogene	1.26	0.033175
RSP_1885	Pseudogene	2.05	0.033224
RSP_2016	50S ribosomal protein L28	1.81	0.033307
RSP_1490	Putative ATP-dependent protease La LON	-1.22	0.033933
RSP_1665	putative RhtB family transporter	-1.4	0.033994
RSP_3372	TRAP-T family transporter periplasmic binding protein	1.39	0.034003
RSP_0966	Succinyl-CoA synthetase alpha subunit	-1.73	0.034028
RSP_3861	hypothetical protein	1.19	0.034094
RSP_2234	Predicted DNA-binding protein	2.02	0.034105
RSP_1808	tryptophanyl-tRNA synthetase	-1.57	0.03421
RSP_1286	RuBisCO operon transcriptional regulator CbbR	1.2	0.034273
RSP_0175	Lactate dehydrogenase and related dehydrogenase	1.28	0.034274
RSP_1875	hypothetical protein	1.18	0.034328
RSP_1748	ABC glutamate/glutamine/aspartate/asparagine transporter inner membrane subunit BztB	1.93	0.034339
RSP_3810	hypothetical protein	1.28	0.034371
RSP_3641	possible pfkB family carbohydrate kinase	-1.4	0.034421
RSP_3558	ABC transporter inner membrane subunit	-1.16	0.034519
RSP_1917	hypothetical protein	1.22	0.034568
RSP_3918	hypothetical protein	-1.29	0.034747
RSP_2604	ABC phosphate transporter periplasmic phosphate-binding protein	-1.86	0.034753
RSP_1051	hypothetical protein	-1.21	0.034787
RSP_2052	N6 adenine-specific DNA methyltransferase D12 class	-1.17	0.034824
RSP_1376	aspartate-semialdehyde dehydrogenase	-1.24	0.034928
RSP_1331	flagellar basal body rod protein FlgB	1.16	0.035067
RSP_0525	hypothetical protein	1.2	0.03511
RSP_1238	putative FxsA cytoplasmic membrane protein	-1.43	0.035206
RSP_0974	Succinate dehydrogenase cytochrome b-556 subunit	-1.39	0.035283
RSP_2148	Small Conductance Mechanosensitive Ion Channel	-1.33	0.035291
RSP_0459	hypothetical protein	-1.17	0.035444
RSP_3736	hypothetical protein	1.22	0.035481
RSP_1070	hypothetical protein	1.24	0.035538
RSP_0767	Pseudogene	1.17	0.03564
RSP_2945	cytochrome c-type biogenesis protein CcmE	-2.19	0.035762
RSP_0812	Glyoxalase I (lactoylglutathione lyase)	-1.32	0.03591
RSP_2858	IndA involved in pigment biosynthesis	-1.19	0.036057
RSP_4066	hypothetical protein	1.2	0.036107
RSP_2952	BolA-like protein	1.63	0.036162
RSP_2157	ABC transporter inner membrane subunit	-1.23	0.036236
RSP_4171	hypothetical protein	1.57	0.036265
RSP_2149	Alanyl-transfer RNA synthetase domain protein	-1.28	0.03631
RSP_2674	hypothetical protein	-1.44	0.036356
RSP_2924	ABC branched-chain amino acid transporter family ATPase subunit	-1.16	0.036362
RSP_0453	hypothetical protein	1.18	0.036387
RSP_3910	hypothetical protein	1.2	0.036678
RSP_0625	Putative Maf-like protein	1.22	0.036725
RSP_0417	Pseudogene	1.47	0.036775
RSP_1480	ABC oligopeptide transporter inner membrane subunit OppB	-1.7	0.03687
RSP_4081	hypothetical protein	1.84	0.036884
RSP_1707	elongation factor Tu	-1.32	0.037134
RSP_0883	SsrA-binding protein	1.18	0.037155
RSP_0807	ABC dipeptide transporter substrate-binding subunit DdpA	2.1	0.037215
RSP_1906	Pseudogene	1.17	0.037481
RSP_1519	PrrC	1.19	0.037606
RSP_0228	putative hemin transport protein	-1.81	0.037637
RSP_3832	putative thermostable carboxypeptidase 1	-1.23	0.037794
RSP_2282	Chromate efflux pump ChrA	-1.16	0.03781
RSP_2232	putative uracil-DNA glycosylase	1.29	0.038084
RSP_1841	Probable intracellular septation protein	-1.21	0.038106
RSP_1677	hypothetical protein	-1.16	0.038273
RSP_1737	30S ribosomal protein S13	-1.33	0.038303
RSP_1969	phosphoribosylaminoimidazole synthetase	-1.22	0.038314
RSP_1141	hypothetical protein	1.55	0.038333
RSP_3845	dTDP-4-dehydrorhamnose reductase	-1.28	0.038365
RSP_1914	3-ketoacid CoA transferase alpha subunit	1.38	0.038442
RSP_1430	hypothetical protein	1.48	0.038494
RSP_1511	YciI-like protein	-1.17	0.038539
RSP_3590	30S ribosomal protein S1	-1.36	0.038562
RSP_1283	fructose-16-bisphosphate aldolase	2.22	0.038613
RSP_1023	hypothetical protein	1.43	0.038684
RSP_0867	ribonuclease H	1.19	0.038783
RSP_3848	Glucose-1-phosphatethymidylyl transferase long form	-1.41	0.038799
RSP_1895	Small-conductance mechanosensitive ion channel	-1.16	0.038837
RSP_0793	pyrroloquinoline quinone biosynthesis protein PqqB	1.38	0.03889
RSP_0668	OmpA/MotB family protein	-1.19	0.039086
RSP_3399	carbon-nitrogen hydrolase family protein	1.8	0.039116
RSP_0280	Bacteriochlorophyll synthase 23 kDa subunit (bchJ)	-1.81	0.039202
RSP_3786	hypothetical protein	-1.27	0.039336
RSP_1009	possible outer membrane protein OmpA family	-1.53	0.039363
RSP_2197	acetyl-CoA acetyltransferase	-1.24	0.039364
RSP_4070	hypothetical protein	-1.43	0.039455
RSP_3643	hypothetical protein	-1.19	0.03954
RSP_3968	hypothetical protein	1.2	0.039619
RSP_3172	hypothetical protein	1.31	0.039802
RSP_1576	Thioredoxin reductase	-1.3	0.039972
RSP_1678	DNA repair protein RecO	1.16	0.040035
RSP_1133	hypothetical protein	1.6	0.04006
RSP_3363	hypothetical protein	1.58	0.040063
RSP_0123	Autoinducer synthesis protein	1.35	0.040076
RSP_1413	TRAP-T family transporter periplasmic binding component	1.67	0.040142
RSP_2903	Probable PpiC-type peptidyl-prolyl cis-trans isomerase	-1.26	0.040221
RSP_3831	putative cytochrome oxidase assembly factor	-1.33	0.040406
RSP_0870	hypothetical protein	1.18	0.040516
RSP_2667	ABC sugar (glycerol) transporter ATPase subunit	1.15	0.040588
RSP_1166	NTP pyrophosphohydrolase	-1.16	0.040601
RSP_2838	nitrogen metabolism transcriptional regulator NtrC	-1.23	0.040779
RSP_2445	putative Alpha amylase	-1.33	0.040861
RSP_2978	Penicillin-binding protein 1A (PBP-1a)	-1.44	0.040895
RSP_2398	ABC putrescine transporter inner membrane subunit	1.48	0.041084
RSP_4282	Pseudogene	1.6	0.041418
RSP_1868	serine-pyruvate aminotransferase	-1.41	0.041476
RSP_2921	phospho-2-dehydro-3-deoxyheptonate	-1.16	0.041703
RSP_3478	hypothetical protein	1.17	0.041957
RSP_2742	hypothetical protein	-1.26	0.042151
RSP_0950	Arginine utilization protein RocB	-1.98	0.042152
RSP_2430	hypothetical protein	-1.44	0.042462
RSP_0967	succinyl-CoA synthetase subunit beta	-1.73	0.042874
RSP_3747	putative dipeptidase	1.19	0.042891
RSP_0881	Putative soluble lytic transglycosylase	-1.2	0.042926
RSP_2265	hypothetical protein	-1.65	0.042973
RSP_2320	TRAP-T family transporter periplasmic binding protein	1.8	0.043093
RSP_2198	hypothetical protein	-1.22	0.043126
RSP_3017	nitrilotriacetate monooxygenase	-1.15	0.043556
RSP_4297	tRNA-Arg	3.55	0.043669
RSP_2172	510-methylenetetrahydrofolate reductase	2.06	0.043691
RSP_1829	Cytochrome c oxidase aa3-type subunit III	-1.32	0.043747
RSP_3733	ABC sugar transporter fused ATPase domains	1.2	0.043757
RSP_1411	putative sulfite oxidase subunit YedZ	1.48	0.043767
RSP_1732	30S ribosomal protein S5	-1.69	0.043769
RSP_2826	Putative precorrin-2 C20-methyltransferase	-1.72	0.043795
RSP_0382	poly-beta-hydroxybutyrate polymerase	1.48	0.044177
RSP_1730	50S ribosomal protein L6	-1.77	0.044219
RSP_2810	ABC transporter ATPase subunit	-1.19	0.04429
RSP_3537	alcohol dehydrogenase zinc-containing	-1.22	0.044484
RSP_2126	SAICAR synthetase	-1.25	0.044627
RSP_1542	ABC transporter ATPase subunit	-1.26	0.044671
RSP_2113	cell division protein FtsA	-1.22	0.044674
RSP_1425	Plasmid replication initiation protein	1.15	0.044714
RSP_1976	aerobic cobalt chelatase CobT subunit	1.2	0.044846
RSP_4323	tRNA-OTHER	2.69	0.044864
RSP_1003	Dihydroorotase and related cyclic amidohydrolase	-1.23	0.044943
RSP_0157	Beta-mannanase	-1.18	0.044953
RSP_1178	ABC sugar (xylose) transporter ATPase subunit	1.66	0.044954
RSP_0040	putative flagellar protein FliS	1.18	0.045171
RSP_2914	Nucleoside hydrolase	-1.18	0.045208
RSP_1886	ABC polyamine/opine transporter inner membrane subunit	1.72	0.0453
RSP_1945	Transcriptional Regulator AsnC family	1.66	0.045314
RSP_0421	hypothetical protein	-1.25	0.04532
RSP_1039	FoF1 ATP synthase subunit I	1.4	0.04555
RSP_0973	MaoC family protein	-1.41	0.045592
RSP_1206	putative phosphohydrolase (mutT/nudix family protein)	-1.25	0.045674
RSP_2713	Pseudogene	-1.39	0.045706
RSP_3217	Cache sensor protein	1.15	0.045741
RSP_3983	circadian clock KaiB-like protein	-1.71	0.045759
RSP_0408	hypothetical protein	-1.24	0.045892
RSP_2328	Rod shape-determining protein MreC	-1.17	0.045896
RSP_2660	Ribonuclease BN family protein	-1.17	0.045965
RSP_3865	predicted transcriptional regulator	1.47	0.046113
RSP_1368	probable pyrazinamidase/nicotinamidase	1.19	0.046122
RSP_0641	transcriptional regulator XRE family	1.16	0.046192
RSP_3548	hypothetical protein	1.27	0.046273
RSP_3466	hypothetical protein	1.15	0.046292
RSP_0763	aspartate aminotransferase	1.28	0.046434
RSP_1508	Uncharacterized HemY-like membrane protein	-1.32	0.046437
RSP_1807	hypothetical protein	1.28	0.046487
RSP_3896	possible replication protein C	1.32	0.04656
RSP_0961	similiar to methylmalonyl-CoA mutase	1.58	0.046566
RSP_3238	hypothetical protein	-1.83	0.046609
RSP_0247	aminomethyltransferase related to GcvT	-1.16	0.046808
RSP_1856	glycyl-tRNA synthetase subunit alpha	-1.16	0.046816
RSP_4174	Pseudogene	1.18	0.046902
RSP_1935	Putative Xanthine and CO dehydrogenase maturation factor XdhC/CoxF family	1.34	0.04701
RSP_4218	Pseudogene	-1.5	0.047073
RSP_1539	Glycosyl transferase family 2	1.18	0.047075
RSP_0465	putative protease	2.34	0.04715
RSP_3711	putative monovalent cation/H antiporter subunit F	-1.22	0.04718
RSP_0684	Possible oxidoreductase; Short-chain dehydrogenase/reductase SDR	-1.17	0.047261
RSP_2947	Glutamate racemase	1.63	0.047516
RSP_2010	hypothetical protein	1.35	0.047911
RSP_1498	hypothetical protein	1.2	0.048033
RSP_1998	Molybdenum cofactor biosynthesis protein A	1.28	0.048069
RSP_0923	Methionine aminopeptidase subfamily 1	1.25	0.048488
RSP_1817	hypothetical protein	1.24	0.048637
RSP_1708	elongation factor G	-1.26	0.04865
RSP_2401	putative 6-aminohexanoate-cyclic-dimer hydrolase	1.38	0.048787
RSP_0430	cobalamin biosynthesis protein CobD	1.17	0.049017
RSP_1076	Peptidase family S49	-1.22	0.049074
RSP_1729	30S ribosomal protein S8	-1.59	0.049121
RSP_2696	ABC transporter fused ATPase and inner membrane subunits	-1.39	0.049141
RSP_2937	hypothetical protein	1.2	0.049346
RSP_0441	Pseudogene	1.61	0.049389
RSP_1188	Nucleotide sugar epimerase/dehydratase	-1.46	0.049419
RSP_0868	putative transcriptional regulator	1.18	0.049491
RSP_1153	Sugar phosphate Isomerase	-1.16	0.049502
RSP_1497	Putative outer membrane lipoprotein carrier protein	1.48	0.049781
RSP_3665	transcriptional regulator LuxR family	1.15	0.04984
RSP_3497	Caspase-1 p20	-1.15	0.049914
RSP_0737	Molybdopterin guanine dinucleotide synthesis	-1.24	0.050084
RSP_2161	Efflux channel	1.45	0.05011
RSP_1422	ParB-like nuclease	1.19	0.050299
RSP_2483	RepA partitioning protein/ATPase ParA type	1.16	0.050713
RSP_1717	50S ribosomal protein L4	-1.19	0.050805
RSP_1088	hypothetical protein	-1.18	0.05086
RSP_3628	hypothetical protein	-1.15	0.050898
RSP_3987	Pseudogene	-1.4	0.050917
RSP_0561	putative translaldolase	-1.21	0.050932
RSP_4265	transcriptional regulator AraC family	1.18	0.051105
RSP_0109	putative NADH dehydrogenase I chain K	-1.5	0.051428
RSP_0108	NADH dehydrogenase I chain J	-1.43	0.051649
RSP_2879	hypothetical protein	2.67	0.05167
RSP_4183	Pseudogene	-1.25	0.05173
RSP_2098	Cell division protein FtsI/penicillin-binding protein 2	-1.16	0.05227
RSP_3102	putative sec-independent protein translocase protein TatE	-1.15	0.05238
RSP_1828	cytochrome C oxidase assembly protein	-1.29	0.052585
RSP_1164	hypothetical protein	-1.21	0.052611
RSP_2264	Tellurite resistance protein	-1.25	0.052719
RSP_2405	ABC cobalamin/Fe3+siderophore transporter ATPase subunit	-1.16	0.052786
RSP_1308	hypothetical protein	1.14	0.052848
RSP_0237	acetylornithine deacetylase	1.15	0.053191
RSP_4185	hypothetical protein	1.37	0.053212
RSP_1715	30S ribosomal protein S10	-1.27	0.053304
RSP_2809	ABC transporter inner membrane subunit	-1.15	0.053489
RSP_1766	Pyruvate kinase	-1.22	0.053587
RSP_0467	3-octaprenyl-4-hydroxybenzoate carboxy-lyase	1.21	0.053591
RSP_1029	possible Histidine triad (HIT) protein	1.36	0.053721
RSP_4025	Major facilitator superfamily Fosmidomycin resistant protein	-1.19	0.053728
RSP_1504	hypothetical protein	-1.15	0.053749
RSP_0727	hypothetical protein	-1.21	0.05387
RSP_2736	glucose-6-phosphate isomerase	-1.38	0.05391
RSP_3092	hypothetical protein	-1.63	0.053965
RSP_0777	ABC lipoprotein efflux transporter inner membrane subunit LolE	-1.14	0.054176
RSP_3960	Pseudogene	1.17	0.054198
RSP_1478	ABC oligopeptide transporter fused ATPase subunits	-1.38	0.054202
RSP_0007	putative outer membrane protein	-1.68	0.054227
RSP_3652	Predicted phage phi-C31 gp36 major capsid-like protein	-1.18	0.054465
RSP_3474	hypothetical protein	-1.15	0.054604
RSP_0949	putative trehalose-6-phosphate phosphatase	-1.15	0.054659
RSP_2175	ABC transporter ATPase subunit	1.26	0.054985
RSP_4207	Glycosyl transferase group 1	1.18	0.055082
RSP_3899	hypothetical protein	1.25	0.05516
RSP_0880	putative oxidoreductase possibly D-amino acid oxidase protein	-1.46	0.055227
RSP_4173	Pseudogene	1.21	0.05527
RSP_2975	hypothetical protein	-1.21	0.055362
RSP_2428	nicotinate-nucleotide-dimethylbenzimidazole phosphoribosyltransferase	-1.15	0.055474
RSP_0146	Nitrogen regulatory protein P-II	1.96	0.055625
RSP_1598	putative uracil phosphoribosyltransferase	-1.17	0.05568
RSP_3706	hypothetical protein	-2.36	0.056054
RSP_0411	hypothetical protein	-1.22	0.056074
RSP_3566	dimethylglycine dehydrogenase	-1.19	0.056128
RSP_2116	Pseudogene	-1.72	0.056212
RSP_0260	putative chlorophyllide reductase BchZ subunit	-1.49	0.056594
RSP_2577	isocytochrome c2	1.23	0.056834
RSP_2298	F0F1 ATP synthase subunit gamma	-1.33	0.056917
RSP_1007	hypothetical protein	1.16	0.056965
RSP_3174	Nucleoside transporter NCS1 family	-1.15	0.057145
RSP_0101	NADH dehydrogenase (ubiquinone) 20 kDa subunit	-1.48	0.057243
RSP_2517	hypothetical protein	-1.34	0.057306
RSP_2828	Cobalamin synthesis protein CobW	-2.54	0.05736
RSP_3693	BtpA protein	1.21	0.057476
RSP_0665	FtsH	-1.26	0.058029
RSP_3386	TRAP-T family transporter periplasmic binding protein	1.63	0.058082
RSP_0043	chemotaxis response regulator CheY6	1.15	0.058177
RSP_3099	Pseudogene	-1.19	0.058314
RSP_0919	Short-chain dehydrogenase/reductase SDR	-1.15	0.058344
RSP_2747	possible glycosyltransferase	-1.14	0.058472
RSP_2106	cell division protein FtsW	-1.24	0.058568
RSP_3598	hypothetical protein	1.4	0.058662
RSP_3131	ABC (antimicrobial peptide) transporter ATPase subunit	-1.17	0.058856
RSP_1281	Ribulose bisphosphate carboxylase small subunit	1.87	0.058991
RSP_1396	Ubiquinol-cytochrome C reductase iron-sulfur protein	-1.68	0.059112
RSP_2807	putative cytochrome b	1.51	0.059155
RSP_1359	DEAD/DEAH box helicase	-1.14	0.059164
RSP_0274	magnesium chelatase subunit D	-1.3	0.059166
RSP_0680	Uroporphyrinogen decarboxylase	-1.28	0.059225
RSP_1782	hypothetical membrane protein	-1.19	0.059565
RSP_3231	ABC peptide transporter periplasmic binding protein	1.23	0.059588
RSP_2827	cobaltochelatase	-1.6	0.059626
RSP_1137	Histone deacetylase family protein	1.2	0.059638
RSP_0150	chase sensor signal transducdtion histidine kinase	-1.17	0.059759
RSP_1212	argininosuccinate synthase	-1.23	0.059772
RSP_1575	bifunctional sulfate adenylyltransferase subunit 1/adenylylsulfate kinase protein	-1.21	0.059887
RSP_3388	putative Isocitrate/isopropylmalate dehydrogenase / tartrate dehydrogenase ttuC	1.15	0.060095
RSP_1824	Zinc-containing alcohol dehydrogenase	1.2	0.060204
RSP_3296	ABC branched-chain amino acid transporter ATPase subunit	1.15	0.060272
RSP_1803	ABC heme exporter inner membrane subunit CcmC	-1.49	0.060393
RSP_4067	hypothetical protein	-1.29	0.060494
RSP_1140	branched-chain amino acid aminotransferase	1.35	0.06053
RSP_1932	hypothetical protein	-1.14	0.06061
RSP_3387	TRAP-T family transporter fused small and large inner membrane subunits	1.21	0.06089
RSP_2002	Anthranilate synthase component II	-1.41	0.060911
RSP_2257	putative Fructokinase	-1.16	0.061159
RSP_3358	Phage tail component protein X	1.14	0.061278
RSP_2634	Cytochrome c maturation protein CcmH	-1.19	0.06129
RSP_2821	Putative precorrin-4 C11-methyltransferase	-1.72	0.061427
RSP_2841	potassium transporter peripheral membrane component	-1.13	0.061453
RSP_2402	Putative TonB dependent Vitamin B12 outer membrane receptor	-1.91	0.061539
RSP_1970	Phosphoribosylglycinamide formyltransferase	-1.17	0.061693
RSP_3957	Flavoprotein oxidoreductase	-1.15	0.061775
RSP_1167	bifunctional ornithine acetyltransferase/N-acetylglutamate synthase protein	-1.19	0.061979
RSP_1752	Putative creatinase	1.14	0.062577
RSP_1615	hypothetical protein	1.65	0.062587
RSP_2276	ABC branched amino acid transporter family inner membrane subunit	1.46	0.062591
RSP_0261	Chlorophyllide reductase BchY subunit	-1.61	0.062623
RSP_2706	Ribosome recycling factor	-1.35	0.062791
RSP_1999	Pseudogene	-1.21	0.062802
RSP_3986	hypothetical protein	-1.81	0.062939
RSP_0369	hypothetical protein	-1.18	0.063158
RSP_3426	hypothetical protein	-1.15	0.063432
RSP_1107	hypothetical protein	-1.22	0.06353
RSP_3281	hypothetical protein	-1.13	0.063683
RSP_1398	ribosomal protein L36	1.49	0.063917
RSP_2966	excinuclease ABC subunit A	-1.26	0.064069
RSP_2109	hypothetical protein	-1.16	0.064144
RSP_0367	preprotein translocase subunit SecG	-1.46	0.064329
RSP_3323	Putative flavoprotein containing monooxygenase involved in K transport	1.66	0.064517
RSP_0326	hypothetical protein	1.13	0.064526
RSP_3343	putative glycosyl transferase	-1.13	0.064611
RSP_2120	putative D-lactate dehydrogenase (cytochrome) FAD/FMN-containing oxidoreductase	-1.24	0.064806
RSP_1795	seryl-tRNA synthetase	-1.14	0.064875
RSP_0749	hypothetical protein	1.13	0.064944
RSP_2689	putative sarcosine oxidase alpha subunit	-1.21	0.065311
RSP_2266	Pseudouridine synthase (predicted)	1.13	0.065338
RSP_0569	hypothetical protein	-1.46	0.065398
RSP_2950	Transcriptional regulator LysR family	1.23	0.065531
RSP_4090	Pseudogene	1.46	0.065565
RSP_3602	ABC efflux transporter ATPase subunit	-1.32	0.065769
RSP_0716	NADPH/quinone reductase and related Zn-dependent oxidoreductase	-1.27	0.066008
RSP_2716	putative lipid-A-disaccharide synthase	-1.21	0.066011
RSP_0266	Methoxyneurosporene dehydrogenase	-1.14	0.066136
RSP_2087	hypothetical protein	-1.87	0.066208
RSP_2813	putative trimethylamine methyltransferase protein	-1.57	0.066276
RSP_0810	hypothetical protein	-1.2	0.066368
RSP_0018	Putative transcriptional regulator gntR family	-1.17	0.066381
RSP_2963	transcriptional regulator Crp-Fnr family	-1.2	0.066494
RSP_3069	NADPH-dependent FMN reductase	1.2	0.066513
RSP_2973	Peroxiredoxin	-1.23	0.066736
RSP_0802	Dipeptidase	1.13	0.06674
RSP_2901	putative permease	-1.17	0.066742
RSP_4153	hypothetical protein	-1.58	0.067005
RSP_1410	putative sulfite oxidase subunit YedY	1.87	0.067114
RSP_2423	putative Heat shock protein 15 (HSP15)	-1.21	0.067121
RSP_4043	Peptidylprolyl isomerase	-1.23	0.067398
RSP_0709	2'3'-cyclic-nucleotide 2'-phosphodiesterase	-1.14	0.067466
RSP_1488	Possible glyoxalase	1.15	0.067484
RSP_3656	NAD-dependent aldehyde dehydrogenase	-1.15	0.067536
RSP_3764	hypothetical protein	-1.19	0.067732
RSP_1176	xylose isomerase	1.68	0.067773
RSP_1805	Probable thiol-disulfide interchange protein	-1.31	0.068241
RSP_3915	Pseudogene	1.24	0.068362
RSP_2284	histidinol-phosphate aminotransferase	-1.18	0.068392
RSP_1435	regulatory protein TetR family	1.14	0.06841
RSP_1223	Putative translation initiation inhibitor yjgF family / putative Endoribonuclease L-PSP	-1.13	0.068418
RSP_2944	hypothetical protein	-1.18	0.068584
RSP_2185	nuclease (SNase-like)	1.14	0.068786
RSP_0167	hypothetical protein	-1.2	0.068962
RSP_0708	NUDIX hydrolase	-1.13	0.068989
RSP_2585	hypothetical protein	1.89	0.069488
RSP_1531	ATP-dependent protease peptidase subunit	-1.37	0.069509
RSP_3887	Mandelate racemase/muconate lactonizing enzyme	1.13	0.069509
RSP_3080	Choline/carnitine/betaine transporter BCCT family	1.36	0.069613
RSP_3051	Putative phosphatase	-1.13	0.069926
RSP_2535	Pseudogene	-1.19	0.069965
RSP_2746	hypothetical protein	-1.13	0.069966
RSP_0251	Outer membrane efflux protein	-1.38	0.069978
RSP_2399	ABC putrescine transporter inner membrane subunit	1.44	0.070106
RSP_1196	SAM-dependent methyltransferase	-1.13	0.070117
RSP_3154	ABC nitrate/sulfonate/bicarbonate transporter family ATPase subunit	1.13	0.070362
RSP_3055	transcriptional regulator MarR family	1.13	0.070447
RSP_1421	hypothetical protein	-1.12	0.070857
RSP_2899	leucyl aminopeptidase	-1.3	0.070891
RSP_1549	hypothetical protein	-1.36	0.070976
RSP_2101	Phospho-N-acetylmuramoyl-pentapeptide transferase	-1.18	0.071172
RSP_2459	ABC transporter inner membrane subunit	-1.28	0.071192
RSP_0333	possible cellulose synthase	-1.18	0.071204
RSP_1742	Serine protease trypsin family	-1.39	0.071509
RSP_0744	DNA-3-methyladenine glycosylase I	1.2	0.071712
RSP_2403	ABC cobalamin/Fe3+siderophore transporter periplasmic substrate-binding subunit	-1.19	0.072052
RSP_1560	Pseudogene	1.23	0.072093
RSP_1675	Ribonuclease III	-1.23	0.072135
RSP_0845	hypothetical protein	-1.21	0.072233
RSP_0856	S-adenosylmethionine-diacylglycerol 3-amino-3-carboxypropyl transferase	-1.13	0.072401
RSP_2819	precorrin 6A synthase	-1.18	0.072476
RSP_2222	hypothetical protein	-1.42	0.072685
RSP_2158	ABC transporter periplasmic solute-binding protein	1.31	0.072686
RSP_2173	hypothetical protein	-1.41	0.072745
RSP_0100	putative NADH dehydrogenase I chain A	-1.22	0.072894
RSP_2429	Glutathione-regulated potassium-efflux system protein kefB	-1.21	0.072915
RSP_2714	UDP-N-acetylglucosamine acyltransferase	-1.2	0.073063
RSP_0427	hypothetical protein	1.47	0.073097
RSP_2861	elongation factor Ts	-1.49	0.073204
RSP_0733	cell division ATP-binding protein FtsE	-1.14	0.073267
RSP_0472	hypothetical protein	-1.34	0.073287
RSP_1072	putative molybdopterin MPT converting factor subunit 1 protein	-1.17	0.073534
RSP_2822	Putative precorrin methylase	-1.72	0.073607
RSP_0800	hypothetical protein	1.14	0.073635
RSP_1991	Putative Ornithine decarboxylase	1.31	0.073655
RSP_2093	Putative Mrp (Multidrug resistance-associated proteins) family protein	-1.14	0.073661
RSP_1078	formate dehydrogenase subunit gamma	1.14	0.07369
RSP_1690	Electron transfer flavoprotein alpha subunit	-1.39	0.073787
RSP_1186	hypothetical protein	-1.31	0.07385
RSP_1818	Fe2 transport system protein B	1.41	0.07407
RSP_0236	AgaE protein	1.13	0.074075
RSP_0245	Serine-pyruvate aminotransferase/aspartate aminotransferase	-1.15	0.074389
RSP_1809	Pseudogene	-1.13	0.074393
RSP_1160	3-deoxy-manno-octulosonate cytidylyltransferase	-1.14	0.074471
RSP_1389	chorismate synthase	1.2	0.074546
RSP_3708	methyl accepting chemotaxis protein	1.14	0.074656
RSP_0998	Na? antiporter NhaD	-1.14	0.074826
RSP_1834	hypothetical protein	1.17	0.074961
RSP_2147	cysteine synthase A	-1.37	0.07502
RSP_0400	hypothetical protein	-1.18	0.075071
RSP_1487	hypothetical protein	1.21	0.075121
RSP_2524	possible carboxymuconolactone decarboxylase family protein	1.14	0.075194
RSP_1473	hypothetical protein	-1.23	0.07553
RSP_1581	hypothetical protein	1.14	0.075644
RSP_1557	Pseudogene	-1.41	0.076065
RSP_0259	Protein pufQ	-1.95	0.076101
RSP_4226	TraC	-1.14	0.076622
RSP_1578	conserved hypothetical protein TIGR00726	1.14	0.076707
RSP_1393	ABC thiamine transporter ATPase subunit	-1.15	0.07674
RSP_2610	trancriptional regulator MerR family	1.28	0.077023
RSP_3375	Membrane fusion protein HlyD family	-1.13	0.077069
RSP_3804	hypothetical protein	1.13	0.077127
RSP_3442	2-hydroxyacid dehydrogenase	-1.24	0.077166
RSP_2715	hypothetical protein	-1.14	0.077767
RSP_1438	iron-hydroxamate transporter permease subunit	-1.14	0.077914
RSP_3277	Pseudogene	-1.19	0.077963
RSP_1162	hypothetical protein	-1.2	0.078038
RSP_2574	hypothetical protein	1.15	0.078286
RSP_2816	hypothetical protein	-1.19	0.078312
RSP_4058	Pseudogene	1.13	0.078484
RSP_1530	hypothetical protein	-1.16	0.078509
RSP_1419	TRAP-T family transporter small (4 TMs) inner membrane subunit	1.15	0.078613
RSP_1556	light-harvesting complex beta subunit	-1.52	0.078647
RSP_3439	Aspartate aminotransferase	-1.14	0.078895
RSP_2621	two component transcriptional regulator winged helix family	1.37	0.079253
RSP_4076	plamid maintenance protein	1.13	0.079317
RSP_2115	UDP-3-O-[3-hydroxymyristoyl] N-acetylglucosamine deacetylase	-1.73	0.079777
RSP_1630	hypothetical protein	-1.12	0.079857
RSP_3538	hypothetical protein	1.18	0.07993
RSP_1956	hypothetical protein	-1.17	0.080265
RSP_2151	putative DedA family membrane protein	-1.15	0.080804
RSP_0088	ycfI putative structural proteins	-1.22	0.080875
RSP_0621	Possible DNA helicase	-1.14	0.080942
RSP_0652	UDP-glucose 4-epimerase	-1.23	0.081021
RSP_4075	Pseudogene	1.16	0.081175
RSP_0278	putative light-harvesting 1 (B870) complex assembly protein PucC	-1.42	0.081443
RSP_1521	hypothetical protein	1.19	0.081683
RSP_4228	Sex-pilus assembly protein	-1.13	0.08182
RSP_4139	possible partition parA like-protein	-1.21	0.081945
RSP_0017	ABC spermidine/putrescine transporter inner membrane subunit	1.23	0.08207
RSP_3800	Pseudogene	1.35	0.082251
RSP_2615	hypothetical protein	-1.35	0.082447
RSP_0089	hypothetical protein	1.13	0.082637
RSP_2794	Putative monooxygenase beta subunit	-1.12	0.082759
RSP_2698	putative quinoprotein	-1.17	0.083258
RSP_1711	Possible transporter RhaT family DMT superfamily	-1.16	0.083541
RSP_1276	hypothetical protein	-1.54	0.083658
RSP_1951	hypothetical protein	-1.12	0.083691
RSP_0122	transcriptional regulator LuxR family	1.14	0.08375
RSP_3173	Pseudogene	-1.2	0.083756
RSP_3640	hypothetical protein	-1.33	0.083946
RSP_1174	Prolyl aminopeptidase	1.15	0.083967
RSP_2277	ABC branched amino acid transporter family inner membrane subunit	1.71	0.084778
RSP_1401	Band 7 protein	1.18	0.084808
RSP_3834	hypothetical protein	1.16	0.08516
RSP_1099	signal peptidase II	-1.28	0.085451
RSP_0104	Respiratory-chain NADH dehydrogenase 51 kDa subunit	-1.43	0.085713
RSP_0549	hypothetical protein	-1.67	0.085856
RSP_1880	hypothetical protein	1.51	0.085928
RSP_3746	hypothetical protein	1.12	0.086015
RSP_0015	ABC spermidine/putrescine transporter ATPase subunit	-1.25	0.086212
RSP_0531	Nitrogen fixation protein	-1.11	0.086219
RSP_3176	enoyl-(acyl-carrier protein) reductase (NADH)	-1.16	0.08625
RSP_2518	NADH dehydrogenase-ubiquinone oxidoreductase chain F	-1.23	0.086377
RSP_2648	hypothetical protein	-1.13	0.08644
RSP_0942	ABC transporter inner membrane subunit	-1.12	0.086834
RSP_1727	50S ribosomal protein L5	-1.56	0.086852
RSP_2273	putative anaerobic phenylacetate CoA ligase	1.32	0.086962
RSP_3552	hypothetical protein	-1.17	0.087049
RSP_2776	Acyl carrier protein AcpP	-1.31	0.087055
RSP_2563	Glycosyl transferase family 2	-1.12	0.087502
RSP_1269	two component transcriptional regulator winged helix family	-1.15	0.087556
RSP_1339	Formamidopyrimidine-DNA glycolase	-1.14	0.087866
RSP_2833	Putative competence-damaged inducible protein	-1.11	0.087943
RSP_0082	flagellar basal-body rod protein FlgC	-1.15	0.088073
RSP_2312	hypothetical protein	-1.13	0.088094
RSP_3539	Hemolysin-type calcium-binding region RTX	1.11	0.088191
RSP_4021	Replication protein C	1.14	0.088487
RSP_3688	ABC sugar transporter ATPase subunit	1.13	0.088561
RSP_1417	hypothetical protein	1.17	0.088611
RSP_0882	dihydrodipicolinate synthase	-1.26	0.088821
RSP_2121	hypothetical protein	1.2	0.088926
RSP_3941	hypothetical protein	1.24	0.088982
RSP_4192	Pseudogene	1.15	0.089084
RSP_2936	Urocanase	1.12	0.089155
RSP_4322	tRNA-Cys	2.06	0.089289
RSP_3498	Antifreeze protein type I	-1.13	0.089383
RSP_3185	cobyrinic acid ac-diamide synthase	-1.23	0.089856
RSP_2046	hypothetical protein	1.21	0.089947
RSP_3115	hypothetical protein	-1.11	0.090159
RSP_0240	NAD(P) transhydrogenase subunit alpha	-1.2	0.09029
RSP_1962	hypothetical protein	1.32	0.090442
RSP_2909	Hydrolase arginase family	-1.16	0.090464
RSP_3269	glyceraldehyde-3-phosphate dehydrogenase	-1.5	0.090615
RSP_3557	ABC transporter fused ATPase domains	-1.12	0.090719
RSP_3437	aspartate aminotransferase	-1.13	0.090879
RSP_0336	Pseudogene	-1.13	0.091117
RSP_0416	putative calcium-binding EF-hand domain protein	2.88	0.091221
RSP_0743	Putative translation factor	-1.13	0.091337
RSP_2171	transcriptional regulator LysR family	1.41	0.091393
RSP_4202	hypothetical protein	1.19	0.09162
RSP_3341	hypothetical protein	-1.27	0.091772
RSP_1199	secreted conserved hypothetical protein	1.31	0.091847
RSP_1751	putative 2Fe-2S ferredoxin protein	-1.14	0.091923
RSP_1749	ABC glutamate/glutamine/aspartate/asparagine transporter inner membrane subunit BztC	1.22	0.091946
RSP_0302	Urease accessory protein G	1.16	0.091957
RSP_0299	ABC branched chain amino acid transporter inner membrane subunit	-1.11	0.091975
RSP_1652	hypothetical protein	1.15	0.092172
RSP_1944	Uroporphiryn-III C-methyltransferase/siroheme synthase	1.68	0.092536
RSP_2083	excinuclease ABC subunit B	1.16	0.092817
RSP_3738	Carbohydrate kinase PfkB family	1.14	0.092857
RSP_0759	putative capsule polysaccharide exporter	-1.4	0.092954
RSP_3272	Gamma-glutamyltranspeptidase	-1.2	0.093174
RSP_3923	hypothetical protein	-1.58	0.093322
RSP_3433	transcriptionalregulator CopG family	1.21	0.093385
RSP_1938	Conserved hypotetical protein	-1.13	0.093575
RSP_3596	Nitrilase/cyanide hydratase and apolipoprotein N-acyltransferase	-1.15	0.093661
RSP_2783	lipoyl synthase	-1.43	0.093967
RSP_0626	translation initiation factor IF-1	1.67	0.094088
RSP_2853	Transcriptional regulator TetR family	1.48	0.094161
RSP_1125	Membrane bound lytic murein transglycosylase B	1.53	0.094403
RSP_0028	short chain dehydrogenase	1.11	0.094496
RSP_1245	predicted oxidoreductase Gfo/Idh/MocA family	-1.11	0.094782
RSP_3783	putative bacteriophage-related protein Phage portal protein lambda family	-1.12	0.095072
RSP_1450	Inositol monophosphatase family protein	1.12	0.095315
RSP_1823	molybdenum cofactor biosynthesis protein	1.11	0.095408
RSP_0739	Branched chain amino acid efflux pump large (AzlC) subunit	-1.12	0.095479
RSP_1385	hypothetical protein	1.13	0.095683
RSP_0611	transcriptional regulator ArsR family	1.26	0.095686
RSP_3481	hypothetical protein	-1.11	0.096074
RSP_0494	hydrogenase maturation factor F	-1.13	0.096189
RSP_0520	NAD-dependent dehydratase/epimerase	-1.11	0.096426
RSP_1790	probable transcriptional regulator	1.12	0.096603
RSP_0517	hypothetical protein	-1.14	0.096705
RSP_2169	Inositol monophosphatase family protein	-1.15	0.097024
RSP_0358	probable glutathione reductase	-1.11	0.097035
RSP_3093	Predicted integral membrane protein	-1.25	0.097077
RSP_1582	Putative sulfate transporter/antisigma-factor antagonist	1.17	0.097198
RSP_1785	Putative transcriptional regulatory protein	-1.11	0.097272
RSP_2845	putative penicillin acylase (penicillin amidase)	-1.19	0.097498
RSP_3517	ABC polyamine/opine transporter inner membrane subunit	-1.14	0.097663
RSP_4055	Pseudogene	-1.45	0.097702
RSP_2942	hypothetical protein	-1.27	0.098084
RSP_0061	Flagellar motor switch FliN protein	-1.11	0.098093
RSP_0212	HNH nuclease	-1.14	0.098122
RSP_0037	Putative FlgM negative regulator of flagellin synthesis	1.11	0.098236
RSP_2984	5-aminolevulinate synthase	-1.24	0.098433
RSP_3419	hypothetical protein	1.22	0.098838
RSP_3414	ABC Fesiderophore transporter inner membrane subunit	-1.13	0.098921
RSP_2727	probable 3-methyladenine DNA glycosylase/8-oxoguanine DNA glycosylase	-1.11	0.099018
RSP_1080	NAD-dependent formate dehydrogenase alpha subunit	1.11	0.099042
RSP_1247	ABC sugar transporter ATPase subunit	-1.13	0.099181
RSP_2886	glucose-1-phosphate adenylyltransferase	1.44	0.099722
RSP_0004	hypothetical protein	1.11	0.099764
RSP_4250	Pseudogene	1.11	0.10028
RSP_3820	50S ribosomal protein L27	-1.59	0.10059
RSP_0327	Crp-Fnr regulatory protein (NnrR)	-1.14	0.100836
RSP_1587	Chemotaxis methyltransferase CheR2	1.11	0.100881
RSP_1538	probable glucose-1-phosphate cytidylyltransferase	-1.12	0.100939
RSP_2272	N-acetylmuramoyl-L-alanine amidase family 2	-1.14	0.101089
RSP_1251	Pseudogene	-1.12	0.101306
RSP_2960	pantetheine-phosphate adenylyltransferase	1.13	0.10134
RSP_0690	Copper-translocating P-type ATPase RdxI	1.16	0.10174
RSP_3113	D-amino acid dehydrogenase small subunit	-1.11	0.10185
RSP_2163	lytic murein transglycosylase putative	-1.15	0.102164
RSP_3668	Pseudogene	-1.11	0.102223
RSP_3587	N-(5'-phosphoribosyl)anthranilate isomerase	-1.24	0.102243
RSP_2851	multidrug (bicyclomycin) efflux pump Major facilitator superfamily (MFS)	-1.14	0.102262
RSP_2274	ABC branched amino acid transporter family ATPase subunit	1.64	0.102292
RSP_1231	transcription termination factor Rho	1.17	0.102392
RSP_3237	Lactoylglutathione lyase	-1.56	0.102634
RSP_4340	tRNA-Tyr	2.03	0.102773
RSP_2077	hypothetical protein	-1.19	0.10299
RSP_1455	allantoate amidohydrolase	1.11	0.103099
RSP_1052	possible Acetyltransferase	-1.21	0.103146
RSP_4217	Pseudogene	1.23	0.103197
RSP_3382	hypothetical protein	1.29	0.103326
RSP_2156	ABC transporter inner membrane subunit	-1.12	0.103448
RSP_3984	circadian clock protein KaiC	-1.19	0.103583
RSP_0440	cysteine desulfurase activator complex subunit SufB	1.38	0.10363
RSP_1216	putative RbsK Carbohydrate kinase ribokinase family	-1.1	0.10392
RSP_0890	possible protein yrbC precursor	-1.54	0.104288
RSP_2839	Nitrogen regulation protein NtrY Signal transduction histidine kinase	-1.14	0.104392
RSP_2934	Imidazolone-5-propionate hydrolase	1.12	0.104427
RSP_2313	2-hydroxyacid dehydrogenase	-1.23	0.10443
RSP_0939	hypothetical protein	1.11	0.10445
RSP_0837	hypothetical protein	-1.42	0.104666
RSP_0442	putative aminotransferase	1.12	0.104679
RSP_0598	Probable deoxyuridine-triphosphatase	-1.13	0.104896
RSP_1676	GTP-binding protein Era	-1.12	0.104921
RSP_0176	dihydroxy-acid dehydratase	1.16	0.104924
RSP_3893	transcriptional regulator GntR family	-1.16	0.105318
RSP_2189	propionyl-CoA carboxylase beta chain	-1.83	0.10537
RSP_3599	hypothetical protein	2.01	0.105388
RSP_0729	Orn/DAP/Arg decarboxylase family 2	-1.12	0.105786
RSP_1165	translation initiation factor IF-2	-1.22	0.105999
RSP_1418	TRAP-T family transporter large (12 TMs) inner membrane subunit	1.12	0.106036
RSP_4064	hypothetical protein	1.1	0.106258
RSP_2902	Putative organic solvent tolerance protein	-1.16	0.10633
RSP_2057	hypothetical protein	-1.12	0.106669
RSP_3053	Possible dioxygenase/glyoxalase family protein	-1.18	0.106727
RSP_0937	Alpha amylase catalytic subdomain	-1.12	0.106782
RSP_3415	ABC Fesiderophore transporter inner membrane subunit	-1.11	0.107002
RSP_2302	putative low specificity L-threonine aldolase	-1.11	0.107221
RSP_0987	Putative transporter RarD family DMT superfamily	-1.12	0.107414
RSP_2763	hypothetical protein	1.41	0.107427
RSP_0054	Probable flagellar motor switch protein FliG	1.12	0.107575
RSP_0688	Probable penicillin-binding protein	-1.15	0.108146
RSP_1043	50S ribosomal protein L31	-1.31	0.108489
RSP_3758	Cytosine-specific DNA methylase	1.19	0.10904
RSP_0840	leucyl-tRNA synthetase	-1.12	0.109468
RSP_2082	putative NADH-ubiquinone oxidoreductase-related protein	1.21	0.109548
RSP_0019	hypothetical protein	-2.41	0.109993
RSP_1291	ABC branched chain amino acid family transporter periplasmic substrate binding protein	-1.19	0.110012
RSP_1784	response regulator receiver domain protein	-1.11	0.110107
RSP_1447	possible glucosamine--fructose-6-phosphate aminotransferase (isomerizing)	-1.1	0.110225
RSP_1356	hypothetical protein	-1.11	0.110263
RSP_2849	hypothetical membrane protein	1.11	0.110471
RSP_1115	hypothetical protein	-1.1	0.11074
RSP_3067	hypothetical protein	-1.49	0.110832
RSP_0147	Glutamine synthetase class-I	1.42	0.110936
RSP_1259	hypothetical protein	-1.3	0.111017
RSP_2680	Pseudogene	-1.14	0.111235
RSP_1959	Pseudogene	1.13	0.111356
RSP_1863	Phosphoglucomutase/phosphomannomutase	-1.14	0.111371
RSP_1701	50S ribosomal protein L10	-1.33	0.111519
RSP_1184	ribonuclease BN	-1.25	0.111573
RSP_2611	Histone-like DNA-binding protein (IHF)	1.62	0.111654
RSP_3058	ABC proline/glycine betaine transporter inner membrane subunit	-1.1	0.111846
RSP_2318	putative Aldehyde dehydrogenase	-1.13	0.112056
RSP_3751	hypothetical protein	1.76	0.112818
RSP_2376	2-amino-3-ketobutyrate coenzyme A ligase	1.19	0.113026
RSP_0790	pyrroloquinoline quinone biosynthesis protein PqqE	1.18	0.113134
RSP_0943	probable adenosylmethionine-8-amino-7-oxononanoate aminotransferase	1.19	0.113406
RSP_3589	integration host factor subunit beta	1.25	0.113408
RSP_3411	TRAP-T family transporter small (4 TMs) inner membrane subunit	1.11	0.113651
RSP_0616	transcriptional regulator AraC family	1.12	0.11415
RSP_3830	hypothetical protein	1.23	0.1142
RSP_2355	HNH nuclease / Probable phage PHI-105 holin-like protein	-1.11	0.114581
RSP_1952	Cold-shock DNA-binding domain protein	1.5	0.114726
RSP_2168	hypothetical protein	-1.18	0.114941
RSP_3484	hypothetical protein	1.11	0.115078
RSP_1197	ferrochelatase	-1.26	0.115401
RSP_0305	hypothetical protein	1.16	0.115611
RSP_4221	hypothetical protein	-1.11	0.115683
RSP_4038	transcriptional regulator DeoR family	1.17	0.116132
RSP_2345	Pyridoxamine 5'-phosphate oxidase	-1.13	0.116341
RSP_3267	Phosphoribulokinase	-1.37	0.11652
RSP_3221	ABC ferric siderophore transporter inner membrane subunit	1.12	0.11653
RSP_1224	coproporphyrinogen III oxidase	1.13	0.116624
RSP_1381	hypothetical protein	-1.1	0.116651
RSP_2787	hypothetical protein	-1.19	0.116841
RSP_1963	hypothetical protein	1.13	0.116903
RSP_4210	transcriptional regulator ArsR family	1.16	0.117256
RSP_3940	hypothetical protein	-1.14	0.117502
RSP_1183	hypothetical protein	-1.25	0.117534
RSP_0787	hypothetical protein	-1.66	0.117551
RSP_4225	hypothetical protein	-1.13	0.118036
RSP_0066	Flagellar protein FlhB	-1.1	0.118223
RSP_4258	Universal stress protein (Usp)	-1.1	0.11834
RSP_3821	Putative acetyltransferase	-2.23	0.118398
RSP_0956	hypothetical protein	1.24	0.118415
RSP_3482	hypothetical protein	-1.11	0.118421
RSP_2513	NADH dehydrogenase subunit B	1.29	0.118741
RSP_2525	NADH dehydrogenase subunit J	-1.14	0.118883
RSP_2226	Glycosidase	-1.1	0.119112
RSP_2941	Putative Glycoside hydrolase	-1.11	0.119135
RSP_2262	hypothetical protein	-1.16	0.119275
RSP_1452	ABC peptide/nickel/opine transporter inner membrane subunit	1.11	0.119289
RSP_3926	NAD-dependent epimerase/dehydratase	-1.11	0.119435
RSP_2206	hypothetical protein	-1.15	0.119578
RSP_0866	hypothetical protein	1.25	0.119661
RSP_3644	Metal dependent phosphohydrolase	-1.16	0.11976
RSP_3451	TRAP-T family transporter large (12TMs) inner membrane subunit	-1.12	0.119986
RSP_3262	Putative thioesterase	1.18	0.11999
RSP_2806	Probable ATP-dependent protease La protein	1.2	0.12011
RSP_3844	hypothetical protein	-1.2	0.120201
RSP_1156	ABC transporter ATPase subunit	-1.11	0.120282
RSP_2129	Sensor Histidine kinase	-1.52	0.120663
RSP_0516	hypothetical protein	-1.12	0.120682
RSP_0940	ABC transporter periplasmic substrate binding protein	1.17	0.120698
RSP_1275	Crp-Fnr family transciptional regulator	-1.1	0.120704
RSP_0948	probable OtsA trehalose-6-phosphate synthase	-1.13	0.121378
RSP_2895	putative ABC transporter fused ATPase subunits	1.13	0.122078
RSP_0916	Putative PmbA/TldD protein invoved in modulation of DNA gyrase	-1.1	0.122396
RSP_2296	ATPase delta (OSCP) subunit	1.15	0.123325
RSP_3328	hypothetical protein	1.13	0.123461
RSP_3337	ABC spermidine/putrescine transporter periplasmic binding protein	1.92	0.123773
RSP_1382	radical SAM superfamily protein	-1.22	0.123847
RSP_1535	hypothetical protein	-1.1	0.124193
RSP_2255	acyl-CoA synthetase	-1.15	0.124473
RSP_3195	RnfD protein	-1.1	0.124499
RSP_3971	transcriptional regulator GntR family	1.1	0.124697
RSP_4283	Pseudogene	1.11	0.12496
RSP_3518	ABC polyamine/opine transporter inner membrane subunit	-1.11	0.125157
RSP_3252	ABC peptide transporter fused ATPase domains	-1.12	0.125259
RSP_2180	ABC glycine betaine/L-proline transporter inner membrane subunit	1.27	0.125823
RSP_1414	hypothetical protein	1.15	0.125832
RSP_3309	transcriptional regulator AraC family	-1.11	0.126167
RSP_4336	tRNA-His	-1.51	0.126188
RSP_1894	hypothetical protein	1.1	0.126204
RSP_0938	hypothetical protein	-1.49	0.126267
RSP_1240	putative membrane-bound lytic murein transglycosylase A transmembrane protein	-1.12	0.126584
RSP_2797	Hypothetical protein of unknown function	1.15	0.126874
RSP_4275	sigma24 FecI	1.16	0.127359
RSP_4262	Esterase/lipase/thioesterase	1.11	0.127417
RSP_3867	Carboxymuconolactonedecarboxylase/Alkylhydropero xidase	1.11	0.127554
RSP_2044	ATPase	1.23	0.127706
RSP_0796	cobyric acid synthase	-1.16	0.127836
RSP_2974	Putative metalopeptidase	-1.25	0.127967
RSP_2414	hypothetical protein	-1.11	0.1281
RSP_3066	Pseudogene	-1.17	0.128396
RSP_1346	DNA gyrase subunit B	-1.1	0.128848
RSP_1734	50S ribosomal protein L15	-1.26	0.129011
RSP_2091	Putative benzoate transporter BenE	-1.1	0.129084
RSP_2213	hypothetical protein	-1.11	0.129371
RSP_2290	Pseudogene	-1.17	0.129511
RSP_2977	Peptide chain release factor 2	-1.12	0.130108
RSP_2971	S-adenosylmethionine tRNA ribosyltransferase-isomerase	-1.22	0.130348
RSP_2103	UDP-N-acetylmuramoylalanine--D-glutamate ligase	-1.18	0.130865
RSP_3349	hypothetical protein	-1.12	0.130895
RSP_0811	hypothetical protein	-1.13	0.131092
RSP_2482	TonB-dependent receptor protein	1.11	0.131549
RSP_3236	ABC peptide transporter ATPase subunit	-1.16	0.131842
RSP_0005	bifunctional GMP synthase/glutamine amidotransferase protein	1.16	0.131906
RSP_0170	hypothetical protein	1.1	0.132153
RSP_3955	Arginino succinate lyase	1.1	0.132472
RSP_0455	possible NOL1/NOP2/sun family protein	-1.09	0.132546
RSP_2461	3-oxoacyl-(acyl-carrier protein) reductase	1.13	0.132683
RSP_1992	hypothetical protein	-1.14	0.132865
RSP_4068	hypothetical protein	-1.14	0.133063
RSP_0474	Cytochrome c'	-1.81	0.133218
RSP_1637	hypothetical protein	1.11	0.133331
RSP_2205	hypothetical protein	-1.12	0.134016
RSP_1293	putative acyl-carrier protein	-1.09	0.134264
RSP_1494	putative aspartate aminotransferase	-1.16	0.134521
RSP_2865	putative transposase	-1.17	0.134558
RSP_1789	hypothetical protein	-1.1	0.134814
RSP_0345	Possible ABC transporter periplasmic binding protein	1.2	0.135329
RSP_2003	YibQ protein	-1.13	0.135444
RSP_0644	ABC transporter inner membrane subunit	-1.35	0.135489
RSP_0332	possible cellulose synthase	-1.14	0.135527
RSP_1852	hypothetical protein	1.28	0.135908
RSP_2278	ABC branched amino acid transporter family ATPase subunit	1.84	0.136055
RSP_0042	Chemotaxis histidine protein kinase CheA3	1.14	0.136252
RSP_1035	FoF1 ATP synthase subunit B	-1.2	0.136377
RSP_4302	tRNA-Ser	1.72	0.136545
RSP_3159	ABC transporter 2 fused ATPase and 1 inner membrane subunits	-1.17	0.13662
RSP_4234	hypothetical protein	-1.14	0.136668
RSP_1779	Putative 4-diphosphocytidyl-2C-methyl-D-erythritol kinase	-1.13	0.136745
RSP_2543	Peptidoglycan-binding LysM (possible peptidase)	1.29	0.136932
RSP_2613	fatty acid/phospholipid synthesis protein	1.27	0.136994
RSP_4040	Pseudogene	-1.14	0.136997
RSP_2766	Uncharacterized metal-binding protein	-1.15	0.137004
RSP_0235	molybdenum cofactor biosynthesis protein A	1.19	0.137508
RSP_3530	Oxidoreductase	-1.1	0.137705
RSP_3134	Serine/threonine protein kinase	-1.09	0.138092
RSP_0798	Neutral zinc metallopeptidase	1.14	0.13826
RSP_1032	possible O6-methylguanine-DNA methyltransferase	-1.12	0.138323
RSP_4141	Pseudogene	1.11	0.138631
RSP_3546	hypothetical protein	1.96	0.138967
RSP_1697	hypothetical protein	1.16	0.138987
RSP_0315	Light-harvesting 1 (B870) complex assembly	-1.29	0.139117
RSP_0477	hypothetical protein	-1.11	0.139259
RSP_4016	TRAP-T family transporter DctP subunit	-1.1	0.139499
RSP_4022	hypothetical protein	1.11	0.139618
RSP_3332	putative transmembrane protein	-1.13	0.139941
RSP_0701	ABC peptide transporter fused ATPase domains	-1.12	0.139987
RSP_2803	multidrug/cation efflux pump RND superfamily	-1.32	0.140042
RSP_1412	TRAP-T family transporter with fused DctQ/DctM subunits	1.22	0.140115
RSP_0564	hypothetical protein	-1.18	0.140197
RSP_3782	hypothetical protein	-1.1	0.140395
RSP_4285	hypothetical protein	1.32	0.140433
RSP_2467	Putative large terminase	-1.13	0.140874
RSP_1436	ABC transporter duplicated ATPase domains	-1.1	0.141181
RSP_3846	putative deacetylase sulfotransferase	1.1	0.141193
RSP_2699	GTP-binding protein EngA	-1.12	0.141222
RSP_1483	hypothetical protein	1.11	0.141447
RSP_2962	Methylmalonic acid semialdehyde dehydrogenase	1.2	0.141452
RSP_2450	putative Alpha-amylase	-1.15	0.141512
RSP_3327	possible Rhomboid family membrane protein	-1.11	0.141681
RSP_0947	hypothetical protein	-1.16	0.141699
RSP_2416	hypothetical protein	1.34	0.141779
RSP_0841	hypothetical protein	-1.19	0.141839
RSP_1743	recombination factor protein RarA	-1.12	0.141897
RSP_2346	Cold-shock DNA-binding domain protein	1.21	0.142267
RSP_2367	ABC sugar (ribose) transporter inner membrane subunit	-1.09	0.14238
RSP_0849	Pseudogene	-1.11	0.142634
RSP_2868	Putative inosine-5'-monophosphate dehydrogenase	-1.13	0.142801
RSP_0375	probable glutamine synthetase	1.12	0.142952
RSP_1187	hypothetical protein	-1.3	0.142995
RSP_2614	50S ribosomal protein L32	1.21	0.143181
RSP_3807	hypothetical protein	1.09	0.143639
RSP_0651	Putative inositol monophosphatase protein	-1.13	0.143913
RSP_1306	PAS sensor Signal Tranduction Histidine Kinase	1.1	0.143923
RSP_2842	potassium uptake transporter transmembrane subunit TrkH	-1.09	0.144033
RSP_3934	Pseudogene	-1.16	0.144088
RSP_3161	hypothetical protein	-1.14	0.14412
RSP_2548	Outer membrane polysaccharide export protein exoF	-1.49	0.144157
RSP_2279	Long chain acyl-CoA synthetase	1.93	0.144264
RSP_0848	Exodeoxyribonuclease III	-1.14	0.144453
RSP_0310	Urease accessory protein UreD	1.27	0.144485
RSP_2178	DNA topoisomerase I	-1.18	0.145095
RSP_3761	hypothetical protein	1.12	0.145114
RSP_3390	ABC Fe3+siderophores transporter ATPase subunit	-1.21	0.145347
RSP_2764	hypothetical protein	1.24	0.145385
RSP_4062	hypothetical protein	1.23	0.145857
RSP_1459	hypothetical protein	1.09	0.145871
RSP_3744	ABC amino acid transporter inner membrane subunit	-1.1	0.146153
RSP_1933	Outer membrane protein OmpA/MotB family	-1.09	0.146386
RSP_2640	hypothetical protein	-1.3	0.146413
RSP_1572	Heat shock protein Hsp20 family	1.24	0.146694
RSP_0414	hypothetical protein	1.64	0.146905
RSP_4099	Pseudogene	1.09	0.147269
RSP_1207	putative Hsp33 protein	-1.33	0.147276
RSP_1588	chemotaxis methylesterase CheB1	1.1	0.147965
RSP_1605	TRAP-T family transporter periplasmic binding protein DctP	1.38	0.147968
RSP_3990	Poly (3-hydroxybutyrate ) depolymerase	-1.23	0.148246
RSP_2676	hypothetical protein	1.14	0.148617
RSP_0536	putative nitrogenase molybdenum-iron protein NifX	1.09	0.149191
RSP_0869	response regulator receive protein	1.63	0.149559
RSP_1363	penicillin-insensitive murein endopeptidase	-1.32	0.149848
RSP_0808	Pseudogene	-1.11	0.150297
RSP_1819	ferrous iron transport protein A	1.7	0.150552
RSP_1050	Acetyltransferase (GNAT) family	-1.2	0.150821
RSP_0917	Inositol monophosphatase	-1.09	0.151427
RSP_1643	hypothetical protein	-1.1	0.151528
RSP_2923	ABC branched amino acid transporter family periplasmic substrate-binding protein	1.14	0.151637
RSP_3565	Glycoside hydrolase family 25	1.15	0.151872
RSP_0806	ABC dipeptide transporter inner membrane subunit DppB	1.21	0.152039
RSP_2174	Putative ABC transporter inner membrane subunit	-1.27	0.1521
RSP_2608	magnesium/cobalt transport protein MIT family	-1.12	0.152145
RSP_0039	hypothetical protein	1.1	0.152385
RSP_0632	histidinol dehydrogenase	-1.15	0.152413
RSP_2365	ABC sugar (ribose) transporter periplasmic substrate-binding subunit	1.23	0.152425
RSP_2768	methyltetrahydrofolate:corrinoid/iron-sulfur protein methyltransferase	-1.12	0.153028
RSP_0401	hypothetical protein	-1.09	0.153149
RSP_3440	Putative short chain dehydrogenase	-1.14	0.15318
RSP_3962	Esterase/lipase/thioesterase	-1.1	0.153368
RSP_1145	Peptidoglycan transglycosylase	1.14	0.153734
RSP_3842	Glycosyl transferase family 2	-1.1	0.15399
RSP_3329	hypothetical protein	-1.13	0.154211
RSP_2502	D-fructose-6-phosphate amidotransferase	-1.17	0.154337
RSP_2898	DNA polymerase III subunit chi	-1.17	0.154343
RSP_0298	ABC branched chain amino acid transporter ATPase subunit	-1.11	0.154426
RSP_1471	hypothetical protein	1.16	0.154513
RSP_3927	hypothetical protein	-1.09	0.154658
RSP_0689	RdxS cytochrome oxidase maturation protein cbb3-type	1.1	0.154741
RSP_2122	Putative dimethylamine corrinoid protein	-1.14	0.154998
RSP_4280	Pseudogene	1.14	0.155053
RSP_4254	nucleoside diphosphate kinase regulator	-2.78	0.155345
RSP_2981	Putative protein-disulfide isomerase	-1.12	0.155359
RSP_3006	conserved hypothetical protein containing Von Willebrand factor type A domain	1.12	0.15555
RSP_0381	hypothetical protein	1.09	0.155952
RSP_3455	D-alanine aminotransferase	-1.16	0.156041
RSP_0834	mannose-6-phosphate isomerase / mannose-1-phosphate guanylyltransferase	1.1	0.156226
RSP_3043	hypothetical protein	1.1	0.156265
RSP_3322	acetoin transcriptional regulator sigma54 specific AcoR	1.12	0.156329
RSP_2244	hypothetical protein	-1.15	0.156483
RSP_1161	3'-Phosphadenosine 5'-phosphosulfate 3'-phosphatase	-1.12	0.156534
RSP_2015	arginine/ornithine transport system ATPase	-1.09	0.156628
RSP_0522	putative oxidoreductase	-1.16	0.15663
RSP_0809	hypothetical protein	-1.13	0.157756
RSP_0136	putative integrase for prophage CP-933U	-1.1	0.158044
RSP_1614	TRAP-T family transporter with fused DctQ/DctM subunits	1.59	0.158066
RSP_0230	Neutral zinc metallopeptidase	-1.14	0.158316
RSP_4027	hypothetical protein	1.09	0.158661
RSP_3903	hypothetical protein	1.09	0.158874
RSP_3675	Esterase/lipase/thioesterase	1.1	0.15898
RSP_1943	hypothetical protein	1.91	0.159047
RSP_3950	AABC amino acid transporter ATPase subunit	-1.1	0.159138
RSP_3929	F0F1 ATP synthase subunit beta	-1.1	0.159207
RSP_1901	Hypothetical protein with TPR repeat	-1.1	0.159406
RSP_2393	Pseudogene	1.14	0.159468
RSP_1469	Pseudogene	1.39	0.159842
RSP_3098	QoxB Quinol oxidase subunit II	-1.09	0.15988
RSP_4212	putative multidrug-efflux transporter	-1.1	0.159978
RSP_2352	putative terminase large subunit / phage terminase	1.1	0.160111
RSP_3494	OmpA/MotB domain protein	1.09	0.160284
RSP_3512	periplasmic sensor signal transduction histidine kinase	1.1	0.160293
RSP_3370	TRAP-T family transporter DctM (12 TMs) subunit	-1.1	0.160506
RSP_1567	Probable sensory transduction histidine kinase	1.09	0.16051
RSP_3975	periplasmic sensor signal transduction histidine kinase	1.22	0.161159
RSP_0723	alanine dehydrogenase	1.08	0.161255
RSP_2995	possible phage major capsid protein gp36	-1.09	0.161955
RSP_3737	Pseudogene	1.09	0.162061
RSP_1087	Short-chain dehydrogenase/reductase family member	-1.14	0.162141
RSP_2283	30S ribosomal protein S4	-1.5	0.162156
RSP_3654	Pseudogene	-1.12	0.162302
RSP_0783	hypothetical protein	1.12	0.162342
RSP_1878	lipoyltransferase	1.09	0.162641
RSP_4037	hypothetical protein	1.14	0.162656
RSP_1762	hypothetical protein	-1.41	0.16266
RSP_2353	hypothetical protein	-1.1	0.162748
RSP_2238	multidrug efflux pump Major facilitator superfamily (MFS)	-1.11	0.162767
RSP_4113	NapE component of periplasmic nitrate reductase	1.11	0.162869
RSP_1168	PpiC-type peptidyl-prolyl cis-trans isomerase	-1.43	0.163696
RSP_1921	MOSC domain protein	1.57	0.163818
RSP_3892	hypothetical protein	1.24	0.163834
RSP_0906	ABC Mn?? transporter inner membrane subunit SitC	1.12	0.163922
RSP_2687	cytochrome b-c1 subunit IV	-1.14	0.164032
RSP_4199	hypothetical protein	-1.09	0.164052
RSP_1096	putative zinc protease	-1.25	0.164171
RSP_3293	ABC branched-chain amino acid transporter inner membrane subunit	1.23	0.164171
RSP_2859	Pseudogene	-1.11	0.164197
RSP_1036	FoF1 ATP synthase subunit B	-1.32	0.164368
RSP_1249	ABC ribose transporter periplasmic solute-binding protein	1.14	0.164414
RSP_1687	3-hydroxybutyryl-CoA dehydrogenase	-1.22	0.16445
RSP_3776	hypothetical protein	-1.09	0.164643
RSP_1200	hypothetical protein	1.17	0.164744
RSP_2875	putative glucokinase	-1.19	0.164845
RSP_2228	PAS domain containing protein	1.1	0.165173
RSP_2007	conservd hypothetical protein	-1.09	0.165286
RSP_3229	Membrane-bound lytic murein transglycosylase B	-1.24	0.165461
RSP_2529	NADH dehydrogenase subunit M	-1.26	0.165575
RSP_0899	AhpC/TSA family protein	1.1	0.165593
RSP_3712	putative monovalent cation/H antiporter subunit E	-1.18	0.166315
RSP_3882	ABC di/oligopeptide transporter ATPase subunit	1.09	0.166347
RSP_0553	Holliday junction DNA helicase B	-1.1	0.166397
RSP_1595	thymidine phosphorylase	-1.12	0.166477
RSP_0365	hypothetical protein	1.28	0.1666
RSP_2419	hypothetical protein	-1.17	0.166673
RSP_1404	orotidine 5'-phosphate decarboxylase	-1.1	0.166968
RSP_0201	ABC transporter fused inner membrane subunits	-1.1	0.167056
RSP_2270	aspartyl/glutamyl-tRNA amidotransferase subunit A	-1.11	0.167073
RSP_1924	BioY family protein	-1.09	0.167431
RSP_0736	MobC protein	-1.11	0.167434
RSP_3629	hypothetical protein	-1.09	0.167538
RSP_1330	flagellar basal body rod protein FlgC	1.1	0.167754
RSP_2705	Uridylate kinase	-1.12	0.167986
RSP_1108	tRNA pseudouridine synthase B	-1.09	0.168003
RSP_1242	hypothetical protein	-1.12	0.168048
RSP_2301	Phosphoribosyl pyrophosphate synthetase	-1.14	0.16807
RSP_0141	50S ribosomal protein L9	-1.34	0.168583
RSP_0424	hypothetical protein	1.12	0.168909
RSP_1111	30S ribosomal protein S15	-1.21	0.169019
RSP_0142	trigger factor	-1.14	0.169027
RSP_0405	probable single-stranded DNA-specific exonuclease	-1.08	0.16911
RSP_3457	ABC polar amino acid transporter periplasmic binding protein	1.12	0.169541
RSP_0081	Flagellar scaffolding protein FlgD	-1.13	0.16965
RSP_1773	Multidrug efflux pump SMR family DMT superfamily	-1.09	0.170207
RSP_0741	putative metallo-beta-lactamase family protein	-1.47	0.170266
RSP_1573	hypothetical protein	1.26	0.170872
RSP_1215	putative IlvE Branched-chain amino acid aminotransferase/4-amino-4-deoxychorismate lyase	1.14	0.171129
RSP_1706	Putative acetyltransferase	-1.2	0.171328
RSP_3794	hypothetical protein	1.12	0.171372
RSP_3205	putative oxidoreductase subunit	-1.1	0.171506
RSP_1310	hypothetical protein	1.12	0.171609
RSP_0205	hypothetical protein	1.26	0.171981
RSP_2774	hypothetical protein	-1.31	0.172105
RSP_0788	hypothetical protein	-1.3	0.172633
RSP_2616	hypothetical protein	1.23	0.173022
RSP_3300	Pseudogene	-1.1	0.17304
RSP_2334	carbohydrate kinase PfkB	1.09	0.1732
RSP_2985	hypothetical protein	-1.25	0.173559
RSP_1225	ParB-like partition protein	-1.15	0.173581
RSP_1586	Chemotaxis protein CheW3	1.09	0.173584
RSP_0951	hypothetical protein	-1.14	0.17368
RSP_2012	NUDIX hydrolase MutT	1.09	0.173713
RSP_2759	hypothetical protein	-1.08	0.173717
RSP_3673	ABC sugar transporter inner membrane subunit	1.1	0.174229
RSP_2545	Survival protein SurE	1.18	0.174548
RSP_2692	acyltransferase domain (LPS)	1.11	0.174613
RSP_1258	putative hydrolase	1.08	0.174624
RSP_3186	hypothetical protein	-2.03	0.174773
RSP_1827	protoheme IX farnesyltransferase	-1.14	0.174818
RSP_2665	ABC sugar (glycerol) transporter inner membrane subunit	1.09	0.175029
RSP_0307	Antifreeze protein type I	1.25	0.175071
RSP_3500	ABC sugar transporter periplasmic binding protein	1.21	0.175155
RSP_3338	ABC spermidine/putrescine transporter ATPase subunit	1.2	0.175462
RSP_1198	hypothetical protein	-1.17	0.175516
RSP_2139	hypothetical protein	1.34	0.175862
RSP_1835	Putative FAD dependent oxidoreductase	-1.08	0.176144
RSP_2788	hypothetical protein	-1.08	0.176159
RSP_3859	hypothetical protein	1.08	0.176316
RSP_0885	Thiosulfate sulfurtransferase Rhodanese-like	-1.1	0.176657
RSP_3025	possible NAD(P)H oxidoreductase	-1.09	0.176833
RSP_4144	Protein of unknown function DUF159	1.08	0.17698
RSP_1761	phenylalanyl-tRNA synthetase subunit beta	-1.13	0.177165
RSP_0319	NnrU	-1.27	0.17746
RSP_1305	putative flagellar hook-associated protein	1.1	0.177469
RSP_1926	tRNA-dihydrouridine synthase A	-1.08	0.177516
RSP_2088	GTP-binding protein LepA	1.13	0.178327
RSP_2160	Short-chain dehydrogenase/reductase	-1.08	0.178531
RSP_1362	Major facilitator superfamily (MFS) transporter	-1.14	0.179272
RSP_2029	short chain dehydrogenase	-1.12	0.179926
RSP_2575	glutathione-dependent formaldehyde-activating enzyme	1.2	0.18011
RSP_0710	DNA polymerase III subunits gamma and tau	1.27	0.180793
RSP_0562	hypothetical protein	-1.13	0.181319
RSP_3935	H+transporting two-sector ATPase alpha/beta subunit	-1.1	0.181746
RSP_2556	hypothetical protein	-1.11	0.181785
RSP_3321	Cation/multidrug efflux pump membrane-fusion protein	1.11	0.182103
RSP_4004	Short-chain dehydrogenase/reductase SDR	-1.09	0.182148
RSP_1195	Competence protein F	-1.09	0.182179
RSP_0646	ABC transporter substrate-binding protein	-2.4	0.182255
RSP_2184	choline dehydrogenase	-1.09	0.18249
RSP_2528	Pseudogene	-1.13	0.182492
RSP_2383	putative integral membrane protein	-1.08	0.182784
RSP_0830	CBS-domain-containing membrane protein	-1.1	0.182825
RSP_0594	Putative choline sulfatase	-1.1	0.183703
RSP_3299	TRAP-T family transporter periplasmic binding component	-1.41	0.183819
RSP_2817	Putative shikimate kinase	1.09	0.184049
RSP_3392	ABC Fe3+siderophores transporter periplasmic binding protein	-1.47	0.184147
RSP_3824	Gamma-glutamyl phosphate reductase GPR	-1.23	0.184506
RSP_2210	ABC sugar transporter fused ATPase subunits	1.1	0.184834
RSP_1656	hypothetical protein	1.08	0.184836
RSP_1599	AMP-binding protein	1.16	0.185452
RSP_2870	ABC alpha-glucoside transporter ATPase subunit AglK	1.11	0.185517
RSP_2802	multidrug/cation efflux pump membrane fusion protein subunit	-1.18	0.18555
RSP_3077	hypothetical protein	1.1	0.185892
RSP_2538	Short-chain dehydrogenase/reductase	1.13	0.186059
RSP_3508	predicted acetamidase/formamidase	1.3	0.186922
RSP_0889	Nitrogen regulatory protein P-II	2.37	0.186969
RSP_1757	Probable pantoate--beta-alanine ligase	-1.16	0.187057
RSP_2940	hypothetical protein	1.08	0.187404
RSP_0827	50S ribosomal protein L25/general stress protein Ctc	-1.36	0.187456
RSP_2411	hypothetical protein	-1.19	0.187607
RSP_2327	hypothetical protein	-1.18	0.188078
RSP_2744	hypothetical protein	-1.08	0.188504
RSP_2306	putative HAD superfamily protein	-1.13	0.188558
RSP_1047	putative 16S rRNA processing protein	-1.12	0.18864
RSP_1564	Putative transmembrane transport protein	-1.14	0.188876
RSP_2463	acyl carrier protein	1.23	0.189037
RSP_2635	Pseudogene	-1.2	0.189401
RSP_0415	RNA polymerase sigma factor	2.42	0.189498
RSP_2381	3-methyladenine DNA glycosylase	-1.1	0.189595
RSP_0835	phosphomannomutase	-1.08	0.189693
RSP_1222	putative deoxyribonucleotide triphosphate pyrophosphatase	-1.1	0.189759
RSP_1533	putative alginate O-acetyltransferase	-1.1	0.190129
RSP_1345	hypothetical protein	1.1	0.190666
RSP_2378	putative fatty acid beta hydroxylase (cytochrome P450)	-1.09	0.190991
RSP_3024	DNA-binding transcriptional activator 3HPP-binding	1.11	0.191025
RSP_1755	hypothetical protein	1.08	0.192078
RSP_2808	hypothetical protein	1.62	0.192107
RSP_3029	transcriptional regulator GntR family	1.1	0.192871
RSP_4306	tRNA-Ser	1.23	0.193092
RSP_1315	hypothetical protein	1.12	0.193245
RSP_2017	hypothetical protein	1.21	0.193642
RSP_0661	Probable tetrahydrofolate dehydrogenase/cyclohydrolase	-1.11	0.193861
RSP_3771	hypothetical protein	1.17	0.193911
RSP_1928	replicative DNA helicase	-1.12	0.194119
RSP_4312	tRNA-Glu	3.09	0.194134
RSP_1499	Probable gamma-glutamyltranspeptidase	1.1	0.194342
RSP_1391	thiamin transporter substrate binding subunit	-2.54	0.194633
RSP_0630	hypothetical protein	1.11	0.194845
RSP_3981	hypothetical protein	1.4	0.194968
RSP_3393	ABC opine/polyamine transporter inner membrane subunit	1.11	0.195647
RSP_0388	hypothetical protein	1.24	0.195771
RSP_3473	Pseudogene	1.15	0.195864
RSP_3408	Dihydrodipicolinate synthetase	-1.11	0.196186
RSP_1594	Cytidine deaminase	1.09	0.196532
RSP_1881	Pseudogene	1.17	0.197197
RSP_1831	threonine synthase	-1.13	0.197248
RSP_2801	transcriptional regulator TetR family	1.21	0.197307
RSP_2896	Multiple antibiotic transporter	-1.11	0.197432
RSP_1189	sugar transferase	-1.14	0.197565
RSP_3461	N-carbamyl-D-amino acid amidohydrolase	1.08	0.19781
RSP_3767	hypothetical protein	-1.08	0.197891
RSP_2415	hypothetical protein	1.31	0.198003
RSP_1728	30S ribosomal protein S14	-1.28	0.198405
RSP_1516	putative S-adenosyl L-homocystein hydrolase	-1.1	0.198777
RSP_2124	methionine synthase I	-1.1	0.198842
RSP_3976	Pseudogene	1.86	0.198899
RSP_4014	hypothetical protein	1.1	0.199081
RSP_1685	PTS system IIA component	1.24	0.199263
RSP_2444	hypothetical protein	-1.11	0.199366
RSP_0038	hypothetical protein	1.16	0.199672
RSP_3218	Putative oxidoreductase NAD protein	-2.69	0.200324
RSP_1590	two component sigma54 specific transcriptional regulator fis family	-1.18	0.200354
RSP_0303	Urease accessory protein UreF	1.08	0.200659
RSP_4208	Pseudogene	1.14	0.200811
RSP_2036	putative ECF/RNA polymerase sigma factor protein	1.09	0.200884
RSP_3799	hypothetical protein	1.08	0.200977
RSP_1030	putative pfkB family carbohydrate kinase	-1.16	0.201166
RSP_3431	periplasmic sensor signal transduction histidine kinase	-1.08	0.201204
RSP_2047	ThiF family protein	1.2	0.20126
RSP_2748	possible transcriptional regulator CopG family	1.08	0.202063
RSP_3524	ABC peptide transporter periplasmic binding protein	1.08	0.202106
RSP_0647	phosphomethylpyrimidine kinase	-1.74	0.202155
RSP_1239	hypothetical protein	-1.19	0.202303
RSP_4028	Acyltransferase 3 family	-1.15	0.20235
RSP_1405	ROK family protein	1.09	0.202807
RSP_2477	hypothetical protein	-1.09	0.203007
RSP_2417	hypothetical protein	1.14	0.203245
RSP_0083	Flagellar proximal rod protein FlgB	-1.09	0.20359
RSP_1791	Heavy metal-(Cd/Co/Hg/Pb/Zn)-translocating P-type ATPase	-1.1	0.203789
RSP_0009	hypothetical protein	-1.09	0.203982
RSP_1601	hypothetical protein	-1.11	0.204208
RSP_3353	Phage related tail protein	-1.11	0.204394
RSP_1649	Possible transporter DMT superfamily	-1.09	0.204588
RSP_3220	ABC ferric siderophore transporter inner membrane subunit	-1.1	0.204636
RSP_1085	hypothetical protein	1.32	0.204646
RSP_1185	hypothetical protein	1.13	0.205328
RSP_2133	Pseudogene	1.08	0.205941
RSP_1015	Putative membrane protein with von Willebrand (VWA) domain	-1.11	0.206203
RSP_0685	Possible ribosomal RNA small subunit methyltransferase C RsmC	-1.09	0.206327
RSP_0374	ABC basic amino acid transporter inner membrane subunit	1.15	0.206461
RSP_3541	hypothetical protein	-1.08	0.206616
RSP_0404	fructose 16-bisphosphatase II	-1.22	0.206845
RSP_3145	Putative Tartrate dehydratase beta subunit	-1.08	0.207575
RSP_3294	ABC branched-chain amino acid transporter inner membrane subunit	1.09	0.207593
RSP_1553	hypothetical protein	-1.15	0.207712
RSP_3933	H+transporting two-sector ATPase A subunit	-1.18	0.207938
RSP_2182	transcriptional regulator BetI	1.1	0.20795
RSP_3757	hypothetical protein	1.17	0.208239
RSP_4001	Pseudogene	1.1	0.208286
RSP_2193	predicted aminomethyltransferase tetrahydrofolate dependent	1.2	0.208323
RSP_1476	Heavy metal-(Cd/Co/Hg/Pb/Zn)-translocating P-type ATPase	-1.09	0.208328
RSP_2887	glycogen phosphorylase	-1.14	0.208343
RSP_1408	Chaperone ClpB	-1.13	0.208474
RSP_1848	pyruvate kinase	-1.1	0.208487
RSP_2252	Threonine dehydratase	-1.17	0.208545
RSP_1314	hypothetical protein	1.08	0.208576
RSP_1329	flagellar hook-basal body protein FliE	1.11	0.208837
RSP_0597	Probable molybdopterin biosynthesis protein	-1.07	0.208892
RSP_2843	RNA-binding protein Hfq	1.29	0.209035
RSP_2722	Cysteinyl-tRNA synthetase class Ia	-1.21	0.209213
RSP_4260	transcriptional regulator LysR family	-1.08	0.209218
RSP_4086	hypothetical protein	-1.08	0.209437
RSP_2647	Predicted SAM-dependent methyltransferase	-1.08	0.209901
RSP_4311	tRNA-Pro	-1.11	0.210114
RSP_2904	4-hydroxythreonine-4-phosphate dehydrogenase	-1.09	0.210218
RSP_2958	hypothetical protein	-1.09	0.21059
RSP_3902	hypothetical protein	1.08	0.210828
RSP_2719	transcriptional regulator AsnC/Lrp family	-1.1	0.210987
RSP_0196	ATP-dependent protease ATP-binding subunit	1.12	0.211025
RSP_3705	D-ribulokinase	1.07	0.21129
RSP_0792	pyrroloquinoline quinone biosynthesis protein PqqC	1.22	0.211564
RSP_2062	hypothetical protein	-1.08	0.21162
RSP_1812	hypothetical protein	-1.22	0.2118
RSP_1800	hypothetical protein	-1.09	0.211946
RSP_3852	ABC export transporter fused inner membrane and ATPase subunits	-1.08	0.212162
RSP_2069	putative phage portal protein HK97 family	-1.08	0.212316
RSP_3219	Pseudogene	1.08	0.213312
RSP_2476	hypothetical protein	1.08	0.213611
RSP_3965	ABC branched chain amino acid transporter ATPase subunit	-1.08	0.21365
RSP_3378	hypothetical protein	1.23	0.214008
RSP_1465	hypothetical protein	-1.29	0.214357
RSP_0648	Thiamine-phosphate pyrophosphorylase	-3.18	0.214364
RSP_3288	ABC glycerol-3-phosphate transporter inner membrane subunit UgpE	-1.11	0.21455
RSP_0308	urease subunit beta	1.4	0.214895
RSP_4244	hypothetical protein	1.16	0.21515
RSP_1977	cobalt chelatase CobS small subunit	-1.11	0.215471
RSP_0454	multisensor hybrid histidine kinase	-1.11	0.215479
RSP_2435	Putative chemotaxis scaffold protein CheW1	-1.08	0.215797
RSP_2223	AcrB/AcrD/AcrF multidrug efflux pump	-1.1	0.215861
RSP_1811	PII uridylyl-transferase	-1.09	0.215879
RSP_0922	Putative TonB protein	-1.08	0.216049
RSP_3342	Bacterioferritin	1.35	0.216315
RSP_2219	putative lipid A biosynthesis lauroyl acyltransferase	-1.1	0.21633
RSP_2358	possible phage phi-C31 gp36-like protein / Major capsid protein HK97 family	-1.1	0.216772
RSP_3836	Putative metal-dependent hydrolase	1.1	0.216846
RSP_0044	putative cytoplasmic chemoreceptor TlpT	-1.1	0.217172
RSP_4241	Pseudogene	1.28	0.21768
RSP_2018	hypothetical protein	-1.13	0.217862
RSP_3871	hypothetical protein	1.14	0.218233
RSP_0226	Naringenin-chalcone synthase	1.09	0.218413
RSP_4108	putative nucleotide di-P-sugar epimerase or dehydratase	1.08	0.218438
RSP_2503	Glucosamine-1-phosphate N-acetyltransferase; UDP-N-acetylglucosamine pyrophosphorylase	-1.16	0.21852
RSP_2757	hypothetical protein	-1.19	0.218541
RSP_0129	ABC D-methionine uptake transporter ATPase subunit	1.1	0.219141
RSP_3924	hypothetical protein	-1.16	0.22027
RSP_1194	Glutaredoxin	1.26	0.220286
RSP_2869	Possible tellurite resistance protein	-1.21	0.220794
RSP_0764	Multi Antimicrobial Extrusion (MATE) family efflux pump NorM	-1.1	0.221353
RSP_3245	Possible transporter Major facilitator superfamily (MFS)	-1.09	0.221794
RSP_2512	NADH dehydrogenase subunit A	1.31	0.222756
RSP_1788	PTS system fructose-specificIIBC component	-1.15	0.223417
RSP_4271	iron-hydroxamate transporter permease subunit	-1.1	0.223476
RSP_1871	Transcriptional regulator GntR family	1.18	0.223641
RSP_1214	putative branched-chain amino acid aminotransferase	1.09	0.224164
RSP_3997	transcriptional regulator AraC family	1.08	0.22451
RSP_2544	Protein-L-isoaspartate O-methyltransferase	1.08	0.224666
RSP_3209	ABC cobalt transporter inner membrane subunit CbiQ	-1.07	0.224973
RSP_2288	hypothetical protein	-1.08	0.225409
RSP_2527	NADH dehydrogenase subunit L	-1.11	0.226195
RSP_2040	possible Transposase fragment	1.09	0.226286
RSP_3096	hypothetical protein	-1.17	0.226586
RSP_3441	hypothetical protein	-1.3	0.226604
RSP_2557	putative asparagine synthetase	-1.1	0.22706
RSP_3594	Antifreeze protein type I	-1.27	0.227174
RSP_4063	hypothetical protein	-1.07	0.227445
RSP_3750	hypothetical protein	1.63	0.227928
RSP_1786	Multi-component fructose specific PTS system protein (PtsI Hpr and IIA domains)	-1.16	0.227952
RSP_1454	ABC peptide/nickel/opine transporter fused ATPase subunits	-1.07	0.227978
RSP_1392	thiamin transporter membrane protein	-1.16	0.228163
RSP_3765	hypothetical protein	-1.12	0.228164
RSP_3014	putative aldolase protein	-1.07	0.228176
RSP_1219	putative chaperone protein GrpE (heat shock protein)	-1.08	0.228355
RSP_2897	hypothetical protein	1.09	0.22838
RSP_1967	hypothetical protein	-1.07	0.228707
RSP_2341	hypothetical protein	-1.09	0.228964
RSP_0645	ABC transporter ATPase subunit	-3.68	0.22904
RSP_3862	chromosome replication initiation inhibitor protein	-1.14	0.229082
RSP_2688	putative sarcosine oxidase delta subunit protein	-1.37	0.229662
RSP_1971	Ribonuclease D	-1.11	0.22974
RSP_2946	N-acetyl-gamma-glutamyl-phosphate reductase	-1.08	0.229995
RSP_2023	hypothetical protein	1.08	0.230638
RSP_4051	hypothetical protein	-1.25	0.231183
RSP_0818	carbamoyl phosphate synthase large subunit	-1.16	0.231211
RSP_3065	Putative transporter Major facilitator superfamily (MFS)	-1.07	0.231304
RSP_0046	Chemotaxis protein CheW4	-1.13	0.231539
RSP_0589	hypothetical protein	2.02	0.231599
RSP_3376	3-dehydroquinate dehydratase	-1.08	0.231825
RSP_3213	hypothetical protein	1.08	0.231947
RSP_2145	Tellurite resistance protein	1.07	0.232014
RSP_2085	hypothetical protein	-1.2	0.23204
RSP_2894	Nucleoside diphosphate kinase	1.34	0.233
RSP_1044	50S ribosomal protein L19	-1.71	0.233861
RSP_1367	nicotinate phosphoribosyltransferase	1.09	0.234081
RSP_0588	hypothetical protein	1.34	0.234195
RSP_1117	hypothetical protein	-1.08	0.234224
RSP_2074	hypothetical protein	-1.07	0.234454
RSP_1984	histidinol-phosphate aminotransferase	-1.07	0.234636
RSP_2418	putative Esterase/lipase/thioesterase	-1.12	0.235062
RSP_0103	NADH dehydrogenase subunit E	-1.2	0.235424
RSP_0627	Putative amidohydrolase	-1.08	0.23596
RSP_3499	short chain dehydrogenase	-1.08	0.236235
RSP_1349	hypothetical protein	-1.07	0.236349
RSP_1580	prolipoprotein diacylglyceryl transferase	-1.12	0.23645
RSP_0409	hypothetical protein	-1.07	0.236736
RSP_2520	hypothetical protein	1.11	0.236789
RSP_0031	Pseudogene	1.07	0.237313
RSP_0026	Probable epimerase/dehydratase	-1.24	0.237598
RSP_2325	RodA Rod Cell shape determining protein	-1.07	0.237836
RSP_3635	putative adenine-specific DNA methyltransferase	-1.1	0.237932
RSP_3956	Sugar isomerase (SIS)	-1.14	0.238081
RSP_1441	regulatory protein GntR family	1.07	0.238208
RSP_3088	two component transcriptional regulator winged helix family	-1.07	0.238345
RSP_1585	Chemotaxis protein CheW2	1.08	0.238431
RSP_3012	Probable transposase	1.07	0.238483
RSP_0403	homoserine dehydrogenase	-1.08	0.238669
RSP_3908	hypothetical protein	1.13	0.239244
RSP_1357	cytoplasmic sensor hybrid histidine kinase	-1.09	0.239635
RSP_0276	Isopentenyl-diphosphate delta-isomerase	-1.19	0.239658
RSP_3045	DMSO/TMAO-two component transcriptional regulator winged helix family	1.1	0.239778
RSP_0794	transcriptional regulator LysR family	1.28	0.239815
RSP_2675	hypothetical protein	-1.07	0.239817
RSP_1444	ABC sugar transporter inner membrane subunit	-1.07	0.240284
RSP_4117	hypothetical protein	1.08	0.240361
RSP_0683	hypothetical protein	1.11	0.24049
RSP_3095	RNA polymerase sigma factor	1.37	0.240814
RSP_2024	Cold shock protein cspA	1.25	0.24086
RSP_0612	RhtB family transporter	1.14	0.241689
RSP_3133	hypothetical protein	-1.07	0.242163
RSP_2207	purine nucleoside phosphorylase	-1.08	0.242613
RSP_3023	hypothetical protein	-1.07	0.242657
RSP_3559	ABC transporter inner membrane subunit	-1.07	0.242662
RSP_3483	hypothetical protein	-1.07	0.244075
RSP_2590	hypothetical protein	1.85	0.244089
RSP_0563	site-specific tyrosine recombinase XerC	-1.1	0.244159
RSP_0643	periplasmic sensor signal transduction histidine kinase	-1.08	0.24494
RSP_0686	ATP-dependent Clp protease adaptor protein clpS	1.28	0.244969
RSP_3819	Ribosomal protein L21	-1.21	0.245163
RSP_1241	putative Smr protein/MutS2	-1.12	0.245202
RSP_1639	hypothetical protein	1.19	0.245206
RSP_2620	hypothetical protein	-1.09	0.245493
RSP_2208	ABC sugar transporter inner membrane subunit	-1.07	0.245588
RSP_3571	ABC zinc transporter periplasmic binding protein ZnuA	1.1	0.245709
RSP_2935	Probable histidine ammonia-lyase	1.1	0.246313
RSP_3551	histidyl-tRNA synthetase	-1.13	0.246351
RSP_3666	hypothetical protein	1.07	0.246578
RSP_1177	Xylulose kinase	1.27	0.246624
RSP_1311	putative flagellar biosynthesis/type III secretory pathway protein	1.08	0.24678
RSP_2549	putative polysaccharide polymerase	-1.17	0.246881
RSP_0439	hypothetical protein	1.15	0.247368
[truncated: 2,299 more rows]
