# Supplementary material for: Global Analysis of Photosynthesis Transcriptional Regulatory Networks
Source: PLoS Genet. 2014 Dec 11;10(12):e1004837. doi: 10.1371/journal.pgen.1004837 (PMC4263372; doi:10.1371/journal.pgen.1004837)
Supplement: S3 Table — Comparison of gene expression between wild type and PrrA3 during anaerobic respiratory growth. (XLSX) [file pgen.1004837.s008.xlsx]

## Sheet: Sheet1
Table S3 - Comparison of gene expression between wild type and PrrA3 during anaerobic respiratory growth. Fold change represents increase/decrease in WT w.r.t PrrA3
GeneID	Gene Annotation	Fold Change	p-value
RSP_1467	possible alkane hydroxylase (fatty acid desaturase)	45.0115	1.02e-05
RSP_3323	Putative flavoprotein containing monooxygenase involved in K+ transport	-40.389	3.26e-05
RSP_0272	Spheroidene monooxygenase	26.2768	1e-05
RSP_1556	light-harvesting complex beta subunit	24.3113	6.71e-06
RSP_3361	Putative restriction endonuclease or methylase	20.76	1.01e-05
RSP_0474	Cytochrome c'	18.7615	0.000124564
RSP_4112	hypothetical protein	-17.8437	4.73e-06
RSP_3721	hypothetical protein	-15.1578	8.67e-06
RSP_4161	O-acetylhomoserine sulfhydrylase	14.1349	1.48e-05
RSP_1518	PrrA (RegA) Response regulator involved in oxygen regulation of photosynthesis genes	13.7575	4.73e-06
RSP_0259	Protein pufQ	12.4184	7.26e-06
RSP_1574	Cytochrome b562	11.8059	6.71e-06
RSP_3540	Putative adhesin or RTX toxin	-10.5505	0.000188933
RSP_0255	Intrinsic membrane pufX protien	8.99769	1.02e-05
RSP_4160	hypothetical protein	8.56292	1.01e-05
RSP_2687	cytochrome b-c1 subunit IV	8.46045	6.71e-06
RSP_0273	magnesium chelatase subunit I	8.43331	4.51e-05
RSP_3872	Molybdenum-pterin binding protein	8.28395	6.71e-06
RSP_2808	hypothetical protein	8.19724	7.26e-06
RSP_3539	Hemolysin-type calcium-binding region RTX	-8.14871	0.000150598
RSP_3706	hypothetical protein	8.09586	1.2e-05
RSP_1877	Cytochrome c oxidase aa3 type subunit I	-8.08887	6.71e-06
RSP_0265	Geranylgeranyl pyrophosphate synthetase	7.96327	3.84e-05
RSP_0269	Tryptophan rich sensory protein	7.83538	3.41e-05
RSP_1762	hypothetical protein	7.82317	1.6e-05
RSP_2976	hypothetical protein	-7.74223	1.69e-05
RSP_4159	isopropylmalate/homocitrate synthase	7.71452	1.02e-05
RSP_1759	hypothetical protein	6.84126	1.16e-05
RSP_0256	PufM photosynthetic reaction center M subunit	6.82145	3.41e-05
RSP_4162	hypothetical protein	6.29111	8.28e-06
RSP_0724	Large-conductance mechanosensitive channel	-6.26249	3.41e-05
RSP_0793	pyrroloquinoline quinone biosynthesis protein PqqB	-6.21852	1.53e-05
RSP_4158	Generic methyltransferase	6.09069	7.28e-06
RSP_1406	hypothetical protein	6.02319	1.84e-05
RSP_0290	Light-harvesting 1 (B870) complex assembly	5.89336	1.71e-05
RSP_1760	hypothetical protein	5.7885	1.53e-05
RSP_0792	pyrroloquinoline quinone biosynthesis protein PqqC	-5.5832	1.01e-05
RSP_4157	Radical SAM superfamily protein	5.57172	8.28e-06
RSP_2573	hypothetical protein	-5.51786	3.01e-05
RSP_4153	hypothetical protein	5.41145	2.54e-05
RSP_2888	Transcriptional regulator	5.36357	1.48e-05
RSP_3642	putative ExsB	5.34985	0.000124564
RSP_4113	NapE component of periplasmic nitrate reductase	-4.94563	1.69e-05
RSP_0069	Flagellar filament protein	4.8991	1.91e-05
RSP_3588	hypothetical protein	4.87582	1.48e-05
RSP_0292	hypothetical protein	4.84354	1.48e-05
RSP_0257	PufL Photosynthetic reaction center L subunit	4.5981	6.9e-05
RSP_2961	Protein containing a CBS domain	-4.59793	2.41e-05
RSP_2346	Cold-shock DNA-binding domain protein	-4.53078	1.02e-05
RSP_3508	predicted acetamidase/formamidase	-4.49195	1.01e-05
RSP_4117	hypothetical protein	-4.44058	1.53e-05
RSP_0314	LHII beta light-harvesting B800/850 protein	4.43384	5.29e-05
RSP_0281	Magnesium-protoporphyrin IX monomethylester oxidative cyclase 66 kDa subunit(bchE)	4.35322	4.19e-05
RSP_2087	hypothetical protein	4.35096	0.000130105
RSP_0291	Reaction centre H protein	4.29649	1.84e-05
RSP_0577	hypothetical protein	-4.29214	3.26e-05
RSP_1837	5'-methylthioadenosine phosphorylase	4.24993	1.2e-05
RSP_0576	Na+/solute symporter	-4.22543	0.00021224
RSP_3179	probable Ferric-uptake regulator	-4.21192	4.14e-05
RSP_0427	hypothetical protein	4.20947	8.26e-05
RSP_4067	hypothetical protein	4.19522	7.26e-05
RSP_3372	TRAP-T family transporter periplasmic binding protein	-4.12993	1.6e-05
RSP_0475	cytochrome b	4.12042	0.00399491
RSP_4068	hypothetical protein	3.9928	4.55e-05
RSP_0963	Inner membrane protein	-3.93065	6.88e-05
RSP_3306	hypothetical protein	3.88473	0.00036785
RSP_0038	hypothetical protein	3.83517	0.000120305
RSP_1565	AppA antirepressor of ppsR sensor of blue light	3.74361	1.2e-05
RSP_0286	light-independent protochlorophyllide reductase subunit B	3.73375	1.48e-05
RSP_3640	hypothetical protein	3.65285	6.31e-05
RSP_1280	CbbX protein	3.59559	4.08e-05
RSP_3641	possible pfkB family carbohydrate kinase	3.5906	0.000212284
RSP_0680	Uroporphyrinogen decarboxylase	3.57665	8.47e-05
RSP_3160	Membrane fusion protein HlyD family	3.57062	1.6e-05
RSP_0965	alpha-ketoglutarate decarboxylase	-3.55644	0.000236486
RSP_0579	Acetyl-coenzyme A synthetase	-3.54912	3.95e-05
RSP_0979	succinate dehydrogenase iron-sulfur subunit	-3.52853	0.000615108
RSP_3595	S-adenosylmethionine synthetase	3.52198	7.54e-05
RSP_0962	Dihydrolipoamide dehydrogenase	-3.50635	0.000331551
RSP_2161	Efflux channel	-3.49287	0.000189769
RSP_3587	N-(5'-phosphoribosyl)anthranilate isomerase	3.4923	5.97e-05
RSP_3751	hypothetical protein	3.46815	0.000129842
RSP_0682	coproporphyrinogen III oxidase	-3.45125	7.68e-05
RSP_3985	hypothetical protein	3.3974	4.78e-05
RSP_2718	possible outer membrane protein	3.38921	0.00273326
RSP_4114	Iron sulfur protein	-3.38468	9.34e-05
RSP_2656	putative salicylate hydroxylase (Salicylate 1-monooxygenase)	3.29818	0.000137358
RSP_0977	hypothetical protein	-3.22787	0.000770856
RSP_0976	succinate dehydrogenase flavoprotein subunit	-3.21845	0.0018251
RSP_0964	dihydrolipoamide acetyltransferase	-3.20211	7.52e-05
RSP_0274	magnesium chelatase subunit D	3.16824	0.000325114
RSP_0280	Bacteriochlorophyll synthase 23 kDa subunit (bchJ)	3.156	6.91e-05
RSP_3986	hypothetical protein	3.14922	7.57e-05
RSP_0525	hypothetical protein	-3.11185	0.000104993
RSP_0254	1-deoxy-D-xylulose-5-phosphate synthase	3.1074	0.000103458
RSP_0975	putative succinate dehydrogenase hydrophobic membrane anchor protein	-3.10323	0.000201484
RSP_1012	succinate-semialdehyde dehdyrogenase	-3.0997	1.71e-05
RSP_0578	Adenylate kinase	-3.09681	0.000506811
RSP_2578	putative pqq dehydrogenase protein	-3.09215	4.87e-05
RSP_3297	ABC branched-chain amino acid transporter periplasmic binding protein	-3.08743	4.55e-05
RSP_3264	probable c-type cytochrome	3.07577	0.00734688
RSP_4115	NapD	-3.06436	2.23e-05
RSP_1394	Cytochrome c1 precursor	3.03097	9.96e-05
RSP_3050	molybdenum cofactor biosynthesis protein A	-3.02012	0.000307688
RSP_2010	hypothetical protein	-2.99703	9.34e-05
RSP_3341	hypothetical protein	2.97302	4.55e-05
RSP_0967	succinyl-CoA synthetase subunit beta	-2.96433	0.000731728
RSP_2582	hypothetical protein	-2.96056	0.000130581
RSP_0278	putative light-harvesting 1 (B870) complex assembly protein PucC	2.91257	4.64e-05
RSP_0790	pyrroloquinoline quinone biosynthesis protein PqqE	-2.91117	6.35e-05
RSP_3988	possible glycosyltransferase	2.89493	9.83e-05
RSP_3267	Phosphoribulokinase	2.89399	2.1e-05
RSP_1592	Possible acyl-CoA sythetase	2.88512	9.53e-05
RSP_1836	adenine phosphoribosyltransferase	2.88275	2.31e-05
RSP_2829	hypothetical protein	2.87032	0.00206647
RSP_0271	Phytoene dehydrogenase	2.86122	0.000774562
RSP_3046	DMSO/TMAO pentaheme cytochrome c subunit	-2.85393	5.96e-05
RSP_2585	hypothetical protein	-2.85344	0.000552478
RSP_3186	hypothetical protein	2.83087	0.000274761
RSP_2688	putative sarcosine oxidase delta subunit protein	2.83039	9.83e-05
RSP_0037	Putative FlgM negative regulator of flagellin synthesis	2.8269	0.000104861
RSP_2365	ABC sugar (ribose) transporter periplasmic substrate-binding subunit	-2.81397	0.000181552
RSP_1476	Heavy metal-(Cd/Co/Hg/Pb/Zn)-translocating P-type ATPase	2.79318	6.91e-05
RSP_0791	putative pyrroloquinoline quinone synthesis protein D	-2.78884	3.36e-05
RSP_0966	Succinyl-CoA synthetase alpha subunit	-2.78464	0.00070436
RSP_0277	Geranylgeranyl hydrogenase	2.78345	5.31e-05
RSP_0276	Isopentenyl-diphosphate delta-isomerase	2.76758	2.82e-05
RSP_0611	transcriptional regulator ArsR family	-2.76371	3.28e-05
RSP_4116	hypothetical protein	-2.7626	3.17e-05
RSP_0162	hypothetical protein	2.74816	0.000479987
RSP_0974	Succinate dehydrogenase cytochrome b-556 subunit	-2.74502	0.000204999
RSP_1826	Cytochrome c oxidase polypeptide II precursor (Cytochrome AA3 subunit 2)	-2.72937	3.41e-05
RSP_3049	Molybdenum cofactor biosynthesis protein	-2.7292	0.000388536
RSP_3750	hypothetical protein	2.72899	0.000203726
RSP_2785	Cytochrome c-554	-2.7287	3.26e-05
RSP_0283	regulatory protein PpaA	2.71328	5.1e-05
RSP_3752	hypothetical protein	2.71136	0.000311923
RSP_2538	Short-chain dehydrogenase/reductase	-2.69452	2.82e-05
RSP_2584	hypothetical protein	-2.68425	5.96e-05
RSP_0260	putative chlorophyllide reductase BchZ subunit	2.68403	6.78e-05
RSP_0083	Flagellar proximal rod protein FlgB	2.67504	3.26e-05
RSP_3478	hypothetical protein	-2.67448	0.000292949
RSP_2948	indolepyruvate ferredoxin oxidoreductase	-2.66013	0.000116122
RSP_1134	1-deoxy-D-xylulose-5-phosphate synthase	2.64879	0.000137328
RSP_3989	NAD-dependent epimerase/dehydratase	2.64513	5.1e-05
RSP_0279	bacteriochlorophyll/chlorophyll a synthase	2.62477	0.00031087
RSP_2583	hypothetical protein	-2.61625	8.98e-05
RSP_1819	ferrous iron transport protein A	2.61423	0.000545817
RSP_0978	hypothetical protein	-2.59684	0.00109588
RSP_2395	BCCP cytochrome c peroxidase	2.59213	0.00290509
RSP_3263	Putative copper binding protein	2.59094	0.00337016
RSP_1974	hypothetical protein	2.53022	0.000113974
RSP_4118	hypothetical protein	-2.52813	0.000189769
RSP_0080	flagellar hook protein FlgE	2.52228	0.00010372
RSP_0287	magnesium chelatase subunit H	2.51644	3.28e-05
RSP_0557	hypothetical protein	2.49927	0.000457533
RSP_1139	transcriptional regulator MarR family	-2.4957	0.000965236
RSP_2984	5-aminolevulinate synthase	2.48921	4.55e-05
RSP_1829	Cytochrome c oxidase aa3-type subunit III	-2.48812	4.78e-05
RSP_0078	Flagellar distal rod protein	2.48198	6.25e-05
RSP_0679	porphobilinogen deaminase	2.47576	0.000503624
RSP_3757	hypothetical protein	2.47014	6.94e-05
RSP_2722	Cysteinyl-tRNA synthetase class Ia	-2.46845	0.000796397
RSP_3271	Ribulose bisphosphate carboxylase large chain form II	2.45179	5.73e-05
RSP_2723	putative alpha-isopropylmalate/homocitrate synthase family transferase	-2.44358	0.00070436
RSP_2686	putative sarcosine oxidase beta subunit	2.43675	0.0012013
RSP_3484	hypothetical protein	-2.42715	0.000237159
RSP_1914	3-ketoacid CoA transferase alpha subunit	-2.40155	0.000358108
RSP_2692	acyltransferase domain (LPS)	-2.40101	9.69e-05
RSP_0315	Light-harvesting 1 (B870) complex assembly	2.38971	0.000162617
RSP_1904	Putative Flp pilus assembly protein TadB	-2.38073	0.000124564
RSP_3268	transketolase	2.37346	5.95e-05
RSP_1087	Short-chain dehydrogenase/reductase family member	2.35968	0.000169555
RSP_0629	hypothetical protein	-2.35502	5.01e-05
RSP_2663	ABC sugar (glycerol) transporter periplasmic binding protein	-2.34535	0.000916856
RSP_2082	putative NADH-ubiquinone oxidoreductase-related protein	-2.34249	5.17e-05
RSP_2045	hypothetical protein	2.33405	0.000292949
RSP_2950	Transcriptional regulator LysR family	-2.31881	0.000306084
RSP_3238	hypothetical protein	2.30568	0.000109102
RSP_2591	two component transcriptional regulator LuxR family family	-2.30318	0.000367313
RSP_1508	Uncharacterized HemY-like membrane protein	2.2942	7.52e-05
RSP_2848	delta-aminolevulinic acid dehydratase	2.27953	0.000284867
RSP_2572	crpK Fnr-type transcriptional regulator	2.27081	0.000290517
RSP_0399	hypothetical protein	-2.26838	0.00224514
RSP_1828	cytochrome C oxidase assembly protein	-2.26604	0.000324776
RSP_0233	Flagellar motor protein MotA	2.26147	6.12e-05
RSP_1420	TRAP-T family transporter periplasmic binding protein	-2.25835	0.000113121
RSP_1338	methyltransferase	2.25496	0.000262542
RSP_2617	Peptide methionine sulfoxide reductase	2.25397	0.00575488
RSP_3477	hypothetical protein	-2.25365	0.00078052
RSP_0267	Hydroxyneurosporene dehydrogenase	2.25346	6.9e-05
RSP_2835	Probable 4-diphosphocytidyl-2C-methyl-D-erythritol synthase (YgbP)	2.23512	0.00232662
RSP_3476	hypothetical protein	-2.22633	0.000324776
RSP_2834	Putative Phosphatidylglycerophosphatase A	2.22425	0.011418
RSP_1168	PpiC-type peptidyl-prolyl cis-trans isomerase	2.22281	0.00356905
RSP_2631	USG protein	-2.21815	0.00755144
RSP_1913	3-oxoadipate CoA-transferase beta subunit	-2.21802	0.00146804
RSP_2018	hypothetical protein	2.20833	0.000875193
RSP_3266	fructose-16-bisphosphatase	2.19974	5.95e-05
RSP_4070	hypothetical protein	2.19924	0.00620845
RSP_3732	ABC sugar transporter periplasmic binding protein	-2.19346	0.000176407
RSP_2864	Pentose-5-phosphate-3-epimerase	2.18751	0.000109102
RSP_3090	Putative alkylphosphonate uptake protein phnA	2.18018	0.000109844
RSP_2968	dihydrolipoamide dehydrogenase	-2.17913	0.000231637
RSP_1306	PAS sensor Signal Tranduction Histidine Kinase	-2.17722	5.96e-05
RSP_0062	Flagellar protein FliO	2.17187	0.000324776
RSP_0109	putative NADH dehydrogenase I chain K	2.16758	5.97e-05
RSP_3401	diguanylate cyclase	-2.16741	0.000189769
RSP_1804	Heme exporter protein D	2.16574	0.000264411
RSP_0744	DNA-3-methyladenine glycosylase I	-2.16083	0.000337404
RSP_3159	ABC transporter 2 fused ATPase and 1 inner membrane subunits	2.14877	8.53e-05
RSP_2386	methylthioribose-1-phosphate isomerase	2.14804	6.35e-05
RSP_1817	hypothetical protein	2.14539	0.000872453
RSP_1680	phosphoenolpyruvate carboxykinase	-2.14182	0.000572694
RSP_0466	hypothetical protein	2.14018	0.000731728
RSP_2347	hypothetical protein	-2.1389	0.000104993
RSP_1396	Ubiquinol-cytochrome C reductase iron-sulfur protein	2.13672	0.000105941
RSP_1138	two component transcriptional regulator winged helix family	-2.13161	0.000480397
RSP_3701	ABC sugar transporter periplasmic binding protein	-2.13114	6.12e-05
RSP_0660	hypothetical protein	2.12943	0.000245722
RSP_0820	Putative cytochrome B561	2.12764	0.000277484
RSP_4245	hypothetical protein	2.12284	0.000260593
RSP_0174	short-chain dehydrogenase	-2.12001	0.000110773
RSP_2308	hypothetical protein	2.11824	0.000148331
RSP_2547	exopolysaccharide production protein exoY	-2.11557	0.00224514
RSP_3993	Hemolysin-type calcium-binding protein	-2.1154	0.026198
RSP_2709	1-deoxy-D-xylulose 5-phosphate reductoisomerase	2.11316	0.000680884
RSP_2624	hypothetical protein	-2.11132	0.00193527
RSP_2320	TRAP-T family transporter periplasmic binding protein	2.10736	0.000130581
RSP_0487	TRAP-T family transporter DctP (periplasmic binding) subunit	-2.1072	9.86e-05
RSP_3265	hypothetical protein	2.10179	0.00163541
RSP_0173	2-keto-4-pentenoate hydratase/2-oxohepta-3-ene-1 7-dioic acid hydratase	-2.09541	0.00117133
RSP_0752	Acetyltransferase (GNAT) family	2.09232	0.000129146
RSP_3048	DMSO/TMAO-reductase	-2.09039	0.000203726
RSP_0284	2-vinyl bacteriochlorophyllide hydratase	2.08058	0.000296031
RSP_1507	Aldehyde dehydrogenase	-2.08001	0.000453568
RSP_3453	TRAP-T family transporter periplasmic binding protein	-2.06733	0.000189769
RSP_3070	hypothetical protein	2.05786	0.000142165
RSP_2878	Putative carbon-monoxide dehydrogenase small chain	-2.05765	0.00125759
RSP_3627	Periplasmic serine protease	2.05523	0.00111398
RSP_0081	Flagellar scaffolding protein FlgD	2.05341	0.000189769
RSP_1880	hypothetical protein	-2.04358	0.00592069
RSP_1613	TRAP-T family transporter DctP subunit	-2.04191	0.000209954
RSP_2046	hypothetical protein	2.03517	0.0020035
RSP_2085	hypothetical protein	2.03436	0.00338265
RSP_0694	Cbb3-type cytochrome c oxidase CcoQ subunit	-2.03148	0.000533756
RSP_0696	Cbb3-type cytochrome oxidase CcoN subunit	-2.02984	0.00687661
RSP_2710	Putative membrane-associated zinc metalloprotease	2.02947	0.00455704
RSP_1395	Cytochrome b	2.02871	0.000477343
RSP_0124	hypothetical protein	-2.02503	0.00112252
RSP_2228	PAS domain containing protein	-2.01385	0.000189769
RSP_1688	possible acyltransferase	2.00466	0.000731728
RSP_2724	Probable Methylase involved in ubiquinone/menaquinone biosynthesis	-2.00419	0.000545817
RSP_0043	chemotaxis response regulator CheY6	2.00361	0.000292949
RSP_2410	RNA polymerase factor sigma-32	2.00132	0.00259854
RSP_2275	ABC branched amino acid transporter family periplasmic substrate-binding subunit	-1.99491	0.000460506
RSP_3725	hypothetical protein	-1.98778	0.00273326
RSP_3164	ferredoxin like protein	-1.98196	0.000538807
RSP_3643	hypothetical protein	1.98151	0.000147867
RSP_1912	hypothetical protein	-1.97441	0.00202339
RSP_0293	hypothetical protein	1.97049	0.000258919
RSP_0695	Cbb3-type cytochrome c oxidase CcoO subunit	-1.96954	0.00224486
RSP_3479	hypothetical protein	-1.9693	0.00054092
RSP_3154	ABC nitrate/sulfonate/bicarbonate transporter family ATPase subunit	-1.95931	9.47e-05
RSP_1818	Fe2+ transport system protein B	1.95848	0.000260593
RSP_0270	Squalene/phytoene synthase	1.95099	0.00198418
RSP_1419	TRAP-T family transporter small (4 TMs) inner membrane subunit	-1.94998	0.000343884
RSP_0295	hypothetical protein	1.94943	0.00052198
RSP_2606	ArsR family Arsenical Resistance Operon Repressor	-1.94061	0.000103481
RSP_0768	transcriptional regulator LuxR family	1.93997	0.000130581
RSP_1497	Putative outer membrane lipoprotein carrier protein	1.93997	0.00312
RSP_4244	hypothetical protein	1.93358	9.69e-05
RSP_0406	periplasmic sensor diguanylate cyclase (GGDEF)	-1.9321	0.000119566
RSP_3047	DMSO-membrane protein	-1.92758	0.000942818
RSP_1599	AMP-binding protein	-1.91777	0.000680884
RSP_0600	hypothetical protein	1.91373	0.000240015
RSP_2086	Putative Antibiotic biosynthesis monooxygenase	1.91176	0.000324776
RSP_0826	hypothetical protein	-1.90865	0.000383479
RSP_0250	hypothetical protein	-1.90773	0.00036785
RSP_3044	DMSO/TMAO-sensor hybrid histidine kinase	-1.89995	0.00070436
RSP_2693	Superoxide dismutase Fe-Mn family	-1.89348	0.000503624
RSP_3480	hypothetical protein	-1.89125	0.000770856
RSP_0850	hypothetical protein	1.89107	0.000867383
RSP_1014	sigma24	1.88837	0.00033151
RSP_0681	hypothetical protein	1.88555	0.0094314
RSP_1083	two component transcriptional regulator winged helix family	-1.87777	0.000669087
RSP_0317	coproporphyrinogen III oxidase	1.87052	0.000148523
RSP_1465	hypothetical protein	1.86882	0.00111398
RSP_3261	aminotransferase	-1.86598	0.000189769
RSP_4069	hypothetical protein	1.8651	0.000262542
RSP_3825	hypothetical protein	1.86483	0.000152923
RSP_2189	propionyl-CoA carboxylase beta chain	-1.86115	0.000894222
RSP_2577	isocytochrome c2	-1.85974	0.000225141
RSP_0693	Cbb3-type cytochrome c oxidase CcoP subunit	-1.84805	0.00477618
RSP_2985	hypothetical protein	1.84684	0.0120047
RSP_1905	Putative Flp pilus assembly protein ATPase CpaF	-1.84	0.000616678
RSP_1551	putative glyoxalase family protein	-1.83783	0.00954849
RSP_1803	ABC heme exporter inner membrane subunit CcmC	1.83193	0.000965236
RSP_4047	Pyruvate dehydrogenase E1 component alpha subunit	-1.83015	0.000209954
RSP_1285	Fructose-16-bisphosphatase I	1.82198	0.000215142
RSP_0580	Putative sulfate transporter SulP family	1.81085	0.000260593
RSP_2222	hypothetical protein	-1.80886	0.000226648
RSP_3307	hypothetical protein	1.80825	0.000226648
RSP_2334	carbohydrate kinase PfkB	-1.79887	0.000201563
RSP_0086	hypothetical protein	-1.79417	0.000923306
RSP_2778	hypothetical protein	1.78995	0.0101195
RSP_0590	hypothetical protein	1.78982	0.000403886
RSP_0548	hypothetical protein	1.78145	0.000260593
RSP_1667	hypothetical protein	-1.78072	0.000524241
RSP_4049	pyruvate dehydrogenase subunit beta	-1.77841	0.00054092
RSP_2229	Chemotaxis multidomain CheB methylesterase/CheR Methylase	-1.7752	0.000260593
RSP_0258	LHI alpha Light-harvesting B875 protein	1.77469	0.00202651
RSP_0087	two component transcriptional regulator LuxR	-1.77065	0.000201563
RSP_1513	tryptophan synthase subunit beta	1.7696	0.00422907
RSP_3665	transcriptional regulator LuxR family	-1.76762	0.000351134
RSP_0880	putative oxidoreductase possibly D-amino acid oxidase protein	1.76487	0.00113148
RSP_0101	NADH dehydrogenase (ubiquinone) 20 kDa subunit	1.76258	0.000696324
RSP_2784	Diheme class I cytochrome c	-1.76215	0.000885138
RSP_2877	Putative carbon monoxide dehydrogenase large chain	-1.75704	0.000226648
RSP_0241	Putative protein-S-isoprenylcysteine methyltransferase	1.74938	0.000870753
RSP_1249	ABC ribose transporter periplasmic solute-binding protein	-1.74777	0.000965236
RSP_0428	hypothetical protein	1.74763	0.000506811
RSP_2255	acyl-CoA synthetase	-1.73606	0.000516024
RSP_0285	light-independent protochlorophyllide reductase subunit N	1.73106	0.000457011
RSP_0263	Chlorophyll synthesis pathway bchC	1.72743	0.00171833
RSP_0107	NADH dehydrogenase subunit I	1.72213	0.00187744
RSP_0100	putative NADH dehydrogenase I chain A	1.72168	0.00139377
RSP_3746	hypothetical protein	-1.72086	0.00226093
RSP_3586	Putative aromatic pathway regulator	1.72001	0.00173966
RSP_2586	ABC multidrug efflux transporter ATPase subunit	-1.71719	0.00057751
RSP_3073	ErfK/YbiS/YcfS/YnhG family protein	1.71573	0.0672624
RSP_2964	hypothetical protein	1.71502	0.00198765
RSP_0589	hypothetical protein	1.71202	0.0309638
RSP_2781	peroxiredoxin/glutaredoxin family protein	1.71192	0.00314223
RSP_4045	fructose-bisphosphate aldolase	-1.71169	0.000324776
RSP_1903	Putative Flp pilus assembly protein TadC	-1.70869	0.000616678
RSP_2388	hypothetical protein	-1.70776	0.000885138
RSP_2805	Putative NADH-flavin oxidoreductase	1.706	0.00426463
RSP_0150	chase sensor signal transducdtion histidine kinase	-1.70508	0.000552478
RSP_2350	hypothetical protein	-1.70292	0.00297451
RSP_1665	putative RhtB family transporter	1.70007	0.00051237
RSP_1860	hypothetical protein	1.69836	0.0281506
RSP_4072	viral aspartic protease	1.69787	0.000337404
RSP_0570	hypothetical protein	1.69736	0.000436222
RSP_1351	phosphoserine aminotransferase	1.69649	0.00106996
RSP_3296	ABC branched-chain amino acid transporter ATPase subunit	-1.69627	0.000661252
RSP_1352	D-3-phosphoglycerate dehydrogenase	1.69344	0.00161341
RSP_1807	hypothetical protein	1.68924	0.00338441
RSP_3293	ABC branched-chain amino acid transporter inner membrane subunit	-1.68539	0.00173216
RSP_3269	glyceraldehyde-3-phosphate dehydrogenase	1.6842	0.00087678
RSP_0418	hypothetical protein	-1.682	0.000285682
RSP_0795	hypothetical protein	-1.68159	0.000875193
RSP_0559	Peptide methionine sulfoxide reductase	1.67724	0.0257731
RSP_1770	hypothetical protein	1.67582	0.0276062
RSP_3270	fructose-16-bisphosphate aldolase	1.67395	0.000307688
RSP_1078	formate dehydrogenase subunit gamma	-1.67312	0.00267532
RSP_1605	TRAP-T family transporter periplasmic binding protein DctP	-1.67287	0.002236
RSP_3153	ABC nitrate/sulfonate/bicarbonate transporter family inner membrane subunit	-1.67246	0.000552478
RSP_0091	ABC sorbitol/mannitol transporter periplasmic binding protein	-1.66834	0.000505413
RSP_1079	NAD dependent formate dehydrogenase beta subunit (51 kDa)	-1.66696	0.000523116
RSP_1082	NAD-dependent formate dehydrogenase delta subunit	-1.66657	0.00115442
RSP_0126	hypothetical protein	1.66607	0.00289543
RSP_2575	glutathione-dependent formaldehyde-activating enzyme	-1.66496	0.000254308
RSP_0041	hypothetical protein	-1.66379	0.00162869
RSP_0968	malate dehydrogenase	-1.66357	0.000303552
RSP_3718	hypothetical protein	-1.66187	0.000409573
RSP_1902	Conserved hypothetical protein with TPR repeat	-1.66167	0.00373019
RSP_2505	possible CreA protein	1.6611	0.00374212
RSP_0282	Transcriptional regulator PpsR	1.65773	0.00296888
RSP_2158	ABC transporter periplasmic solute-binding protein	-1.65702	0.000303552
RSP_0195	NADH dehydrogenase	-1.65447	0.00035071
RSP_0899	AhpC/TSA family protein	-1.65081	0.000784064
RSP_1985	hypothetical protein	-1.65041	0.000280977
RSP_1175	3-demethylubiquinone-9 3-methyltransferase	1.6492	0.00444858
RSP_0333	possible cellulose synthase	-1.64546	0.00036785
RSP_1418	TRAP-T family transporter large (12 TMs) inner membrane subunit	-1.64199	0.00125342
RSP_1000	hypothetical protein	1.64171	0.00204513
RSP_2580	putative methanol oxidation protein	-1.64102	0.00146351
RSP_4190	Heme oxygenase	-1.64071	0.000403886
RSP_1199	secreted conserved hypothetical protein	1.63732	0.0023964
RSP_0106	putative NADH dehydrogenase I chain H	1.63596	0.00337016
RSP_4318	tRNA-Thr	1.63424	0.0237925
RSP_1827	protoheme IX farnesyltransferase	-1.6307	0.000324776
RSP_3749	beta-lactamase	1.6297	0.0571232
RSP_1910	Putative Flp pilus assembly protein CpaB	-1.62889	0.00353932
RSP_0264	Hydroxyneurosporene methyltransferase	1.62864	0.000296031
RSP_3452	TRAP-T family transporter small (4TMs) inner membrane subunit	-1.62659	0.000330183
RSP_3136	hypothetical protein	-1.62546	0.00291813
RSP_0082	flagellar basal-body rod protein FlgC	1.62487	0.000870753
RSP_2725	Probable Phytoene/squalene synthetase	-1.62444	0.00455704
RSP_3060	possible O-acetylserine synthase	-1.62438	0.00504307
RSP_2565	UDPG-pyrophosphorylase	-1.6208	0.000303552
RSP_3439	Aspartate aminotransferase	-1.62077	0.000445693
RSP_0745	acetyl-CoA acetyltransferase	-1.61947	0.000324776
RSP_1080	NAD-dependent formate dehydrogenase alpha subunit	-1.61892	0.00245873
RSP_1679	acyl-CoA dehydrogenase	-1.61522	0.000324776
RSP_1939	NADPH-ferredoxin reductase	1.6137	0.00127943
RSP_1593	malic enzyme	-1.60913	0.000436222
RSP_3007	hypothetical protein	-1.60883	0.00290509
RSP_0476	L-fuculose-phosphate aldolase	1.60836	0.000312253
RSP_4050	branched-chain alpha-keto acid dehydrogenase subunit E2	-1.60578	0.00157736
RSP_0334	hypothetical protein	-1.60482	0.000481266
RSP_2507	outer membrane protein	-1.60299	0.00122059
RSP_2865	putative transposase	-1.60295	0.0338983
RSP_0228	putative hemin transport protein	1.60232	0.000770856
RSP_0465	putative protease	1.6023	0.000500343
RSP_1666	4-hydroxy-3-methylbut-2-enyl diphosphate reductase	1.60078	0.000503624
RSP_0152	P-loop ATPase	-1.59932	0.0026349
RSP_0040	putative flagellar protein FliS	1.59908	0.00276012
RSP_3644	Metal dependent phosphohydrolase	1.59835	0.00212559
RSP_2550	endo-beta-13-14-glycanase protein	1.5977	0.00552957
RSP_1137	Histone deacetylase family protein	-1.59539	0.00261209
RSP_3500	ABC sugar transporter periplasmic binding protein	-1.59437	0.00115679
RSP_2982	4-hydroxy-3-methylbut-2-en-1-yl diphosphate synthase	1.5923	0.00247096
RSP_1966	possible ISSod13 transposase	-1.59114	0.0130944
RSP_0575	Predicted signal transduction protein containing cyclic nucleotide-binding and CBS domains	-1.58818	0.00214032
RSP_3434	hypothetical protein	1.58629	0.00202475
RSP_2548	Outer membrane polysaccharide export protein exoF	-1.58439	0.000360232
RSP_3707	hypothetical protein	1.58326	0.00195365
RSP_1464	putative periplasmic thiol-disulphide interchange protein (DsbA family)	1.58196	0.013505
RSP_2514	NADH dehydrogenase subunit C	-1.58034	0.000412857
RSP_3756	hypothetical protein	1.57982	0.000770856
RSP_3754	hypothetical protein	1.57886	0.000621665
RSP_4300	tRNA-Ser	1.57774	0.0920833
RSP_2831	cob(I)yrinic acid ac-diamide adenosyltransferase	1.57765	0.000466275
RSP_0104	Respiratory-chain NADH dehydrogenase 51 kDa subunit	1.57534	0.00425249
RSP_0669	translocation protein TolB	1.57393	0.00883678
RSP_0191	acetyl-CoA carboxylase biotin carboxylase subunit	1.57321	0.000749373
RSP_0085	multisensor hybrid histidine kinase	-1.56928	0.00250929
RSP_1754	hypothetical protein	-1.56855	0.000965236
RSP_0568	isoleucyl-tRNA synthetase	-1.56635	0.00290509
RSP_0289	Mg-protoporphyrin IX methyl transferase	1.56481	0.00240029
RSP_0044	putative cytoplasmic chemoreceptor TlpT	1.56444	0.000446215
RSP_2853	Transcriptional regulator TetR family	1.56417	0.00312498
RSP_4327	tRNA-Gln	-1.56151	0.0430844
RSP_0663	Formate-tetrahydrofolate ligase	-1.56024	0.00106996
RSP_2916	hypothetical protein	1.55876	0.0110775
RSP_2579	cytochrome c553i	-1.55794	0.000658733
RSP_2963	transcriptional regulator Crp-Fnr family	1.55592	0.00168147
RSP_0296	Cytochrome c2	1.55577	0.000875193
RSP_0950	Arginine utilization protein RocB	1.55535	0.00262836
RSP_2271	hypothetical protein	1.55501	0.0173951
RSP_0046	Chemotaxis protein CheW4	1.5548	0.00126386
RSP_1771	beta subunit of citrate lyase	-1.55406	0.000678494
RSP_0123	Autoinducer synthesis protein	-1.55392	0.000923306
RSP_4284	YD repeat protein	1.55312	0.0868511
RSP_2172	510-methylenetetrahydrofolate reductase	1.55303	0.0452421
RSP_1692	hypothetical protein	-1.55185	0.000552478
RSP_0527	sigma-54 RpoN	1.55101	0.00127943
RSP_1147	hypothetical protein	-1.54986	0.00193527
RSP_0561	putative translaldolase	-1.549	0.00117133
RSP_3440	Putative short chain dehydrogenase	-1.5489	0.000500343
RSP_2782	aquaporin z Major Intrinsic Protein (MIP) Family	-1.54758	0.000912718
RSP_3716	selenophosphate synthetase	-1.5452	0.000678851
RSP_0433	hypothetical protein	1.54424	0.00206647
RSP_3437	aspartate aminotransferase	-1.54381	0.00301202
RSP_0102	bifunctional NADH:ubiquinone oxidoreductase subunit C/D	1.54302	0.00157612
RSP_3119	conserved hypothetical protein / putative esterase	-1.54263	0.00586558
RSP_2278	ABC branched amino acid transporter family ATPase subunit	-1.54172	0.00064671
RSP_3438	Translation initiation inhibitor	-1.53918	0.000874147
RSP_2828	Cobalamin synthesis protein CobW	1.53866	0.013007
RSP_2515	NADH dehydrogenase subunit D	-1.53863	0.00125342
RSP_2375	hypothetical protein	-1.53751	0.00117971
RSP_0601	RNA polymerase factor sigma-32	-1.53725	0.00512135
RSP_3174	Nucleoside transporter NCS1 family	1.53343	0.00394566
RSP_3212	Quinol oxidase subunit I QxtA	1.53305	0.00100638
RSP_1806	aconitate hydratase	-1.53039	0.000965236
RSP_2194	glycine cleavage system H protein (predicted)	-1.52992	0.00242801
RSP_1301	putative peptidase	-1.5286	0.00146351
RSP_2830	hypothetical protein	1.527	0.000615108
RSP_0872	Formylmethionine deformylase	1.52598	0.000872453
RSP_0365	hypothetical protein	-1.52564	0.0362874
RSP_0847	two component transcriptional regulator winged helix family	1.52147	0.0133888
RSP_3371	TRAP-T family transporter small (4 TMs) inner membrane subunit	-1.52108	0.000638803
RSP_1583	Chemotaxis response regulator CheY3	1.51883	0.0197893
RSP_0573	Response regulator receiver protein	-1.51631	0.00334602
RSP_2200	transcriptional regulator MerR family	-1.51373	0.00147127
RSP_2349	hypothetical protein	-1.51251	0.00232662
RSP_0569	hypothetical protein	1.51206	0.00614604
RSP_0035	hypothetical protein	1.51204	0.000870753
RSP_0672	Biopolymer transport protein TolQ	1.51165	0.00198765
RSP_2913	ABC Fe+3 siderophore transporter periplasmic substrate-binding protein	-1.51102	0.00333002
RSP_2807	putative cytochrome b	1.51003	0.0030476
RSP_1547	probable bacterioferritin-associated ferredoxin	-1.51	0.0143751
RSP_2508	Methylcrotonyl-CoA carboxylase beta chain	-1.50501	0.0096505
RSP_2249	multidrug (Tetracycline) efflux pump Major facilitator superfamily (MFS)	1.50422	0.00620474
RSP_3603	Possible ABC efflux tranporter fused inner membrane domains	1.50385	0.00752563
RSP_4308	tRNA-Ser	-1.50326	0.00741891
RSP_0763	aspartate aminotransferase	-1.50204	0.00125759
RSP_3802	hypothetical protein	-1.49886	0.00165468
RSP_4299	tRNA-Asn	1.49828	0.0724381
RSP_2331	PpaZ a novel pseudoazurin precursor (Blue Copper Protein)	1.49669	0.00477524
RSP_0513	hypothetical protein	-1.49631	0.037443
RSP_1244	putative IolE Sugar phosphate isomerase/epimerase	-1.49533	0.000890884
RSP_1284	Phosphoribulokinase	1.49524	0.0125815
RSP_0664	hypothetical protein	-1.49512	0.000760567
RSP_2513	NADH dehydrogenase subunit B	-1.49369	0.00477524
RSP_3481	hypothetical protein	-1.49167	0.000625587
RSP_0266	Methoxyneurosporene dehydrogenase	1.48958	0.00141942
RSP_1463	Putative acyl-CoA transferase/carnitine dehydratase	1.48821	0.000770856
RSP_2876	putative carbon monoxide dehydrogenase medium chain	-1.48592	0.00115419
RSP_1258	putative hydrolase	-1.48571	0.00070436
RSP_2524	possible carboxymuconolactone decarboxylase family protein	-1.4855	0.000867008
RSP_1270	hypothetical protein	1.48333	0.00944778
RSP_1169	preprotein translocase subunit SecA	1.48287	0.00206682
RSP_3747	putative dipeptidase	-1.48099	0.00373019
RSP_0446	isocitrate dehydrogenase	-1.48002	0.000735352
RSP_0097	TRAP-T family sorbitol/mannitol transporter periplasmic binding protein SmoM	-1.47993	0.00431887
RSP_1483	hypothetical protein	-1.47917	0.00139377
RSP_0400	hypothetical protein	-1.47889	0.00978305
RSP_3162	hypothetical protein	-1.47833	0.000965236
RSP_0171	Response regulator receiver protein	-1.47771	0.0175951
RSP_0718	30S ribosomal protein S21	1.47665	0.0060681
RSP_0067	hypothetical protein	1.47663	0.00105651
RSP_4328	tRNA-Val	-1.47504	0.00523654
RSP_2827	cobaltochelatase	1.47391	0.0150549
RSP_2641	hypothetical protein	-1.47367	0.0879702
RSP_0103	NADH dehydrogenase subunit E	1.4725	0.00393933
RSP_1460	hypothetical protein	-1.47206	0.000783162
RSP_3738	Carbohydrate kinase PfkB family	-1.47125	0.00693943
RSP_0275	Magnesium-chelatase BchO	1.47101	0.0085366
RSP_0574	hypothetical protein	-1.4709	0.000783162
RSP_3326	Low molecular weight phosphotyrosine protein phosphatase	1.47007	0.000845752
RSP_0970	Putative citrate lyase beta chain	-1.4696	0.00418964
RSP_2518	NADH dehydrogenase-ubiquinone oxidoreductase chain F	-1.46891	0.000721503
RSP_0105	NADH dehydrogenase subunit G	1.46692	0.00120189
RSP_1907	Putative Flp pilus assembly protein ATPase CpaE	-1.46611	0.00087678
RSP_2879	hypothetical protein	-1.46537	0.00121075
RSP_2763	hypothetical protein	-1.46508	0.0438217
RSP_2021	Mono-heme class I cytochrome c	1.46507	0.000726902
RSP_2495	ribonucleotide-diphosphate reductase subunit alpha	-1.4649	0.00713681
RSP_1081	formate dehydrogenase accessory protein	-1.46481	0.000965236
RSP_1200	hypothetical protein	1.46228	0.00252948
RSP_0231	flagellar MotB protein	1.46183	0.00224514
RSP_3744	ABC amino acid transporter inner membrane subunit	-1.46163	0.000783162
RSP_1049	chorismate mutase	-1.4616	0.00436626
RSP_3745	ABC amino acid transporter ATPase subunit	-1.45984	0.000749373
RSP_2337	hypothetical protein	1.45967	0.00139377
RSP_2516	NADH dehydrogenase subunit E	-1.45556	0.00118932
RSP_3831	putative cytochrome oxidase assembly factor	1.45374	0.00139377
RSP_1669	DNA-directed RNA polymerase subunit omega	-1.45355	0.00232662
RSP_3399	carbon-nitrogen hydrolase family protein	-1.45342	0.000933564
RSP_3998	glycine betaine transporter periplasmic subunit	-1.4529	0.0017763
RSP_1279	CbbY family protein	1.45259	0.0120913
RSP_2645	KDPG/KHG bifunctional aldolase	1.4514	0.00529676
RSP_2526	NADH dehydrogenase subunit K	-1.44936	0.00933386
RSP_3151	ABC nitrate/sulfonate/bicarbonate transporter family periplasmic substrate-binding protein	-1.4471	0.00258406
RSP_3968	hypothetical protein	-1.44694	0.00303937
RSP_2389	putative glutathione peroxidase	-1.44687	0.00143743
RSP_2690	putative sarcosine oxidase gamma subunit	1.44616	0.00686373
RSP_4320	tRNA-Arg	-1.44608	0.00414783
RSP_2527	NADH dehydrogenase subunit L	-1.44395	0.0279641
RSP_3072	putative L-sorbosone dehydrogenase	-1.44351	0.00298321
RSP_3983	circadian clock KaiB-like protein	1.44313	0.00696891
RSP_4219	hypothetical protein	-1.44264	0.00842373
RSP_3168	ABC transporter periplasmic binding protein	-1.44163	0.000957428
RSP_0869	response regulator receive protein	1.44132	0.0019002
RSP_0628	hypothetical protein	-1.44096	0.00085833
RSP_2843	RNA-binding protein Hfq	-1.43961	0.0185644
RSP_1624	hypothetical protein	-1.43894	0.00140003
RSP_0719	phosphatidylserine decarboxylase	1.43874	0.00904965
RSP_2740	putative Glucose/sorbosone dehydrogenase	-1.43837	0.00300263
RSP_0108	NADH dehydrogenase I chain J	1.43803	0.00158547
RSP_0194	possible ABC transporter substrate-binding protein	-1.43652	0.00710561
RSP_0692	iron-sulfur cluster-binding protein	-1.43553	0.00565264
RSP_3342	Bacterioferritin	-1.43444	0.00165468
RSP_0787	hypothetical protein	1.43367	0.00131178
RSP_0398	dehydrogenase	-1.43351	0.00242464
RSP_0029	acetyl-CoA hydrolase/transferase family protein	1.43339	0.004927
RSP_3717	hypothetical protein	-1.43333	0.0014779
RSP_1614	TRAP-T family transporter with fused DctQ/DctM subunits	-1.43284	0.00196705
RSP_1963	hypothetical protein	-1.43227	0.0261591
RSP_0824	peptidyl-tRNA hydrolase	-1.43189	0.000965236
RSP_2171	transcriptional regulator LysR family	-1.43148	0.0141045
RSP_0879	hypothetical protein	-1.43044	0.00127943
RSP_2846	putative 3-hydroxyisobutyrate dehydrogenase	-1.42992	0.00206647
RSP_1546	Bacterioferritin	-1.42987	0.00365135
RSP_3838	capsule polysaccharide export protein	-1.42906	0.00261209
RSP_0190	Biotin carboxyl carrier protein AccB	1.42794	0.00391582
RSP_1403	conserved hypoothetical protein	-1.42763	0.018065
RSP_2503	Glucosamine-1-phosphate N-acetyltransferase; UDP-N-acetylglucosamine pyrophosphorylase	1.42695	0.0227366
RSP_2523	NADH dehydrogenase subunit I	-1.4267	0.000920921
RSP_3733	ABC sugar transporter fused ATPase domains	-1.42653	0.002236
RSP_0730	hypothetical protein	1.4265	0.0136984
RSP_0894	hypothetical protein	-1.42645	0.00143765
RSP_0940	ABC transporter periplasmic substrate binding protein	-1.42634	0.0109666
RSP_0464	putative protease	1.42428	0.00745164
RSP_3441	hypothetical protein	-1.42394	0.00208266
RSP_3602	ABC efflux transporter ATPase subunit	1.42392	0.0109533
RSP_2131	Ribonuclease E	-1.42374	0.00206647
RSP_3538	hypothetical protein	-1.41952	0.00292079
RSP_0943	probable adenosylmethionine-8-amino-7-oxononanoate aminotransferase	-1.41933	0.00986479
RSP_2274	ABC branched amino acid transporter family ATPase subunit	-1.41897	0.00323745
RSP_0045	Slp	1.41893	0.00227582
RSP_1146	Glutamine-pyruvate aminotransferase	-1.41888	0.00492682
RSP_0383	hypothetical protein	-1.41754	0.00117133
RSP_3157	ABC transporter inner membrane subunit	1.41743	0.00148783
RSP_3599	hypothetical protein	-1.41668	0.00934091
RSP_3262	Putative thioesterase	-1.4157	0.00337016
RSP_1104	hypothetical protein	-1.41531	0.00246143
RSP_4024	hypothetical protein	1.41463	0.00157736
RSP_3833	enoyl-CoA hydratase	-1.41428	0.00148783
RSP_0238	hypothetical protein	1.41382	0.00266117
RSP_1022	conserved hypothetical protein (possibly transmembrane)	1.41195	0.0046418
RSP_2594	hypothetical protein	-1.41194	0.00402827
RSP_3290	ABC glycerol-3-phosphate transporter periplasmic binding protein UgpB	-1.41153	0.00327801
RSP_3930	H+-transporting two-sector ATPase delta/epsilon subunit	1.41104	0.0151782
RSP_0823	serine hydroxymethyltransferase protein	1.41021	0.0190576
RSP_2962	Methylmalonic acid semialdehyde dehydrogenase	-1.40792	0.00235588
RSP_2625	NifU-related protein involved in Fe-S cluster formation	1.4075	0.01161
RSP_1808	tryptophanyl-tRNA synthetase	1.40725	0.00399491
RSP_3112	hypothetical protein	-1.40701	0.00140003
RSP_0051	Torf protein	1.40657	0.00289543
RSP_0042	Chemotaxis histidine protein kinase CheA3	1.40648	0.0165142
RSP_2611	Histone-like DNA-binding protein (IHF)	-1.40647	0.0161246
RSP_4051	hypothetical protein	1.40542	0.00515268
RSP_2822	Putative precorrin methylase	1.40452	0.0465179
RSP_0335	Probable dicyclicGMP cyclasephosphodiesterase	-1.40431	0.00262836
RSP_3839	ABC polysaccharide export transporter ATPase subunit	-1.40396	0.00117133
RSP_2855	Cation/multidrug efflux pump RND superfamily	1.40253	0.0096414
RSP_1798	preprotein translocase subunit SecD	1.40236	0.0091466
RSP_1991	Putative Ornithine decarboxylase	-1.40146	0.00847809
RSP_1337	probable ubiquinone biosynthesis protein	1.40111	0.0224959
RSP_0332	possible cellulose synthase	-1.40086	0.002236
RSP_0033	hypothetical protein	1.39933	0.00396993
RSP_3210	Quinol oxidase subunit II QxtB	1.39861	0.00667877
RSP_1067	Short-chain alcohol dehydrogenase	-1.39831	0.013007
RSP_0807	ABC dipeptide transporter substrate-binding subunit DdpA	-1.39822	0.0234092
RSP_0288	protochlorophyllide reductase iron-sulfur ATP-binding protein	1.39733	0.0187993
RSP_3295	ABC branched-chain amino acid transporter ATPase subunit	-1.39572	0.00293303
RSP_2854	Cation/multidrug efflux pump Membrane fusion protein (MFP) family	1.39522	0.0013883
RSP_0671	ExbD/TolR family protein	1.39517	0.00536823
RSP_2482	TonB-dependent receptor protein	-1.39504	0.0117165
RSP_1132	hypothetical protein	-1.39485	0.00158669
RSP_0997	pH adaption potassium efflux system PhaG subunit	-1.39418	0.00692046
RSP_3937	probable transposase protein Y4bF	-1.39417	0.00207027
RSP_1868	serine-pyruvate aminotransferase	1.39367	0.00820256
RSP_1038	F0F1 ATP synthase subunit A	-1.39311	0.0296039
RSP_0068	Sigma-54 factor (RpoN2)	1.39202	0.00536823
RSP_0094	ABC sorbitol/mannitol transporter ATPase subunit	-1.3919	0.00954849
RSP_3482	hypothetical protein	-1.39137	0.00417237
RSP_1257	putative polyhydroxyalkanoic synthase PHA synthase	1.39073	0.0123792
RSP_2621	two component transcriptional regulator winged helix family	-1.39056	0.00752715
RSP_3425	hypothetical protein	1.38971	0.00206067
RSP_0071	sigma54 specific transcriptional regulator fis family	1.38964	0.011681
RSP_3855	Hemolysin-type calcium-binding protein	-1.38915	0.00393497
RSP_2297	F0F1 ATP synthase subunit alpha	-1.38819	0.00562508
RSP_2460	alanine racemase	1.38802	0.00251212
RSP_1487	hypothetical protein	-1.3876	0.00940222
RSP_1505	Putative Metallo-phosphoesterase	-1.38722	0.00214032
RSP_0149	CheY-like receiver protein	-1.38645	0.0238244
RSP_3573	gas vesicle synthesis protein GvpA	1.38542	0.00158257
RSP_3646	DNA topology modulation kinase FlaR putative	-1.38465	0.00542423
RSP_1797	Putative preprotein translocase subunit YajC	1.38456	0.00151168
RSP_0873	N-formylmethionyl tRNA deformylase	1.38444	0.00400649
RSP_0861	putative transmembrane hypothetical protein	-1.38432	0.00919862
RSP_4207	Glycosyl transferase group 1	-1.38323	0.00337016
RSP_0626	translation initiation factor IF-1	-1.38013	0.0160928
RSP_0235	molybdenum cofactor biosynthesis protein A	-1.38	0.00273326
RSP_1499	Probable gamma-glutamyltranspeptidase	-1.37934	0.00273153
RSP_4081	hypothetical protein	-1.37901	0.0946653
RSP_0822	hypothetical protein	1.37879	0.0124417
RSP_1768	Aminotransferase class IV putative D-alanine aminotransferase	1.37866	0.00456403
RSP_2199	putative acyl-CoA dehydrogenase	-1.37757	0.00295613
RSP_0886	aromatic amino acid aminotransferase	1.37682	0.00306196
RSP_2890	Copper-translocating P-type ATPase	1.37559	0.0329831
RSP_4044	phosphoglycerate kinase	1.3747	0.00872452
RSP_3652	Predicted phage phi-C31 gp36 major capsid-like protein	-1.37459	0.014312
RSP_2595	hypothetical protein	-1.37457	0.00145451
RSP_0865	hypothetical protein	-1.37457	0.0301737
RSP_0691	RdxH	-1.37441	0.00644044
RSP_1291	ABC branched chain amino acid family transporter periplasmic substrate binding protein	-1.37291	0.00212889
RSP_1697	hypothetical protein	-1.36664	0.00196705
RSP_4247	hypothetical protein	1.36618	0.0135732
RSP_0737	Molybdopterin guanine dinucleotide synthesis	1.3659	0.00196488
RSP_3456	Putative dihydrodipicolinate synthase	-1.36513	0.00472931
RSP_2368	ABC sugar (ribose) transporter inner membrane subunit	-1.36185	0.00196705
RSP_0549	hypothetical protein	1.36133	0.015125
RSP_0760	transcriptional regulator MarR family	-1.36132	0.00539763
RSP_2400	ABC putrescine transporter ATPase subunit	-1.36088	0.00859135
RSP_2461	3-oxoacyl-(acyl-carrier protein) reductase	1.36027	0.0672953
RSP_2844	Putative GTP-binding protein	-1.35884	0.00342414
RSP_0030	PAS sensor diguanylatecyclase/phosphodiesterase	-1.35879	0.00609714
RSP_2198	hypothetical protein	-1.35878	0.00386326
RSP_1383	hypothetical protein	1.35864	0.0125689
RSP_1151	NADH-ubiquinone oxidoreductase	-1.35824	0.0148911
RSP_2521	NADH dehydrogenase subunit G	-1.35728	0.00271034
RSP_1148	hypothetical protein	-1.35727	0.0172604
RSP_3410	TRAP-T family transporter periplasmic binding protein	-1.3566	0.00399864
RSP_2128	phosphoribosylformylglycinamidine synthase I (FGAM) synthase	-1.35648	0.00178239
RSP_1865	ketol-acid reductoisomerase	-1.35634	0.00393933
RSP_2159	ABC transporter ATPase subunit	-1.35489	0.00214172
RSP_0810	hypothetical protein	1.35313	0.0052136
RSP_1180	ABC sugar (xylose) transporter periplasmic binding protein	-1.35293	0.0354906
RSP_0572	putative exonuclease	-1.35245	0.00422321
RSP_1532	ATP-dependent protease ATP-binding subunit	1.35235	0.00850536
RSP_3257	ABC peptide transporter inner membrane subunit	-1.35202	0.00639498
RSP_2020	DHC diheme cytochrome c	1.35083	0.00275186
RSP_0110	NADH-ubiquinone oxidoreductase chain 5	1.35032	0.0118463
RSP_2721	hypothetical protein	-1.34978	0.0156017
RSP_1382	radical SAM superfamily protein	-1.34873	0.00818476
RSP_4277	transcriptional regulator MerR family	-1.34849	0.0023322
RSP_1452	ABC peptide/nickel/opine transporter inner membrane subunit	-1.34744	0.00193527
RSP_1824	Zinc-containing alcohol dehydrogenase	-1.34727	0.0119531
RSP_2576	Alcohol dehydrogenase class III	-1.34717	0.0018499
RSP_2174	Putative ABC transporter inner membrane subunit	-1.34698	0.00334048
RSP_0401	hypothetical protein	-1.34686	0.00242177
RSP_1994	Citrate synthase	-1.3443	0.0019002
RSP_2593	hybrid histidine kinase	-1.34347	0.0030476
RSP_3029	transcriptional regulator GntR family	-1.34342	0.0152246
RSP_0636	TRAP-T family transporter DctP (periplasmic binding) subunit	-1.34329	0.00280861
RSP_0154	3-hydroxyisobutyrate dehydrogenase	-1.343	0.103901
RSP_3382	hypothetical protein	-1.34287	0.00306086
RSP_2104	hypothetical protein	-1.34279	0.00295613
RSP_4340	tRNA-Tyr	-1.34228	0.0417581
RSP_2569	sulfolipid (UDP-sulfoquinovose) biosynthesis protein	-1.34227	0.0038422
RSP_1097	putative zinc protease	1.34195	0.0267248
RSP_1159	UDP-glucose pyrophosphate	-1.34105	0.0121692
RSP_3292	Glucose-methanol-choline oxidoreductase	-1.34101	0.00854808
RSP_0989	ABC sugar transporter inner membrane subunit	-1.34087	0.00340749
RSP_3674	ABC sugar transporter periplasmic binding protein	-1.34019	0.00275186
RSP_3638	hypothetical protein	1.33976	0.00667877
RSP_2506	Isovaleryl-CoA dehydrogenase	-1.33879	0.013326
RSP_2719	transcriptional regulator AsnC/Lrp family	1.33879	0.00276012
RSP_4172	hypothetical protein	-1.3384	0.00629327
RSP_3083	methyl accepting chemotaxis protein	1.33836	0.0127181
RSP_0972	hypothetical protein	1.33822	0.00413937
RSP_2823	Putative Precorrin-6y C515-methyltransferase	1.33816	0.00899133
RSP_0217	possible phage-related integrase	-1.33808	0.018294
RSP_3931	hypothetical protein	1.33805	0.00811817
RSP_0800	hypothetical protein	1.3368	0.014516
RSP_3093	Predicted integral membrane protein	1.33602	0.0196723
RSP_1215	putative IlvE Branched-chain amino acid aminotransferase/4-amino-4-deoxychorismate lyase	-1.33558	0.0119223
RSP_0721	Phosphatidylethanolamine N-methyltransferase	1.33538	0.0139369
RSP_1978	molecular chaperone DnaJ family	-1.33412	0.00533111
RSP_3628	hypothetical protein	-1.33387	0.00261405
RSP_3169	FAA-hydrolase-family protein	-1.33384	0.00695934
RSP_1024	Putative MoxR family protein	1.33365	0.00692046
RSP_0750	Geranylgeranyl pyrophosphate synthase/Polyprenyl synthetase	1.33307	0.0105314
RSP_1409	Beta-Ig-H3/Fasciclin	1.33235	0.0200801
RSP_0179	ABC-type nitrate/sulfonate/bicarbonate transport systems periplasmic components TauA	1.33187	0.00402775
RSP_0095	sorbitol dehydrogenase	-1.3309	0.0415908
RSP_1539	Glycosyl transferase family 2	-1.33061	0.00261209
RSP_2197	acetyl-CoA acetyltransferase	-1.32923	0.00697598
RSP_0623	hypothetical protein	-1.32913	0.0140375
RSP_3982	hypothetical protein	1.32903	0.00873643
RSP_1875	hypothetical protein	-1.32877	0.00528784
RSP_2959	glyceraldehyde-3-phosphate dehydrogenase	-1.32857	0.00232314
RSP_2512	NADH dehydrogenase subunit A	-1.32837	0.0275814
RSP_1498	hypothetical protein	-1.32802	0.00312
RSP_1747	ABC glutamate/glutamine/aspartate/asparagine transporter periplasmic substrate-binding protein	-1.32755	0.00225244
RSP_0127	glucosyltransferase MdoH	1.32731	0.0238247
RSP_1133	hypothetical protein	-1.32703	0.028486
RSP_3248	ABC peptide transporter periplasmic binding protein	-1.32658	0.00320882
RSP_3497	Caspase-1 p20	-1.32646	0.00244599
RSP_2787	hypothetical protein	1.3255	0.0380791
RSP_3397	ABC opine/polyamine transporter periplasmic binding protein	-1.32545	0.00234173
RSP_2364	L-fuculose phosphate aldolase (Class II)	-1.32471	0.0141025
RSP_1135	geranylgeranyl pyrophosphate synthetase	1.32434	0.0467735
RSP_1007	hypothetical protein	1.32348	0.0052136
RSP_4037	hypothetical protein	-1.3231	0.00411613
RSP_1033	OmpA family protein	1.32271	0.00796884
RSP_3743	putative agmatinase	-1.32262	0.00648196
RSP_3255	ABC peptide transporter periplasmic binding protein	-1.32225	0.0150387
RSP_2764	hypothetical protein	-1.32165	0.0400616
RSP_1699	DNA-directed RNA polymerase subunit beta	-1.32137	0.00379649
RSP_0610	Putative 3-oxoacyl-(acyl-carrier-protein) reductase	-1.32099	0.00604054
RSP_0059	flagellar biosynthesis protein FliL	1.31985	0.00341046
RSP_2592	hypothetical protein	-1.31973	0.013007
RSP_3067	hypothetical protein	1.31921	0.00796884
RSP_0715	Ribonuclease T2	-1.31881	0.0040164
RSP_2826	Putative precorrin-2 C20-methyltransferase	1.3185	0.0269813
RSP_1342	chromosomal replication initiation protein	-1.31834	0.00493286
RSP_1278	phosphoglycolate phosphatase	1.31782	0.0390115
RSP_4314	tRNA-Ser	-1.31764	0.139953
RSP_1201	hypothetical protein	1.31761	0.0474168
RSP_0909	multisensor signal transduction histidine kinase	-1.31756	0.00341046
RSP_2056	hypothetical protein	-1.31737	0.0211408
RSP_1864	hypothetical protein	1.31731	0.0102783
RSP_3846	putative deacetylase sulfotransferase	1.31666	0.0052136
RSP_0093	ABC sorbitol/mannitol transporter inner membrane subunit	-1.3158	0.00340749
RSP_2951	phosphoribosylformylglycinamidine synthase II	-1.31576	0.00990172
RSP_0868	putative transcriptional regulator	-1.31559	0.0030476
RSP_0782	Ppx/GppA phosphatase	-1.31551	0.00583455
RSP_4254	nucleoside diphosphate kinase regulator	1.31549	0.120941
RSP_3589	integration host factor subunit beta	1.31534	0.00872452
RSP_3185	cobyrinic acid ac-diamide synthase	1.31461	0.0120125
RSP_3442	2-hydroxyacid dehydrogenase	-1.31434	0.00289543
RSP_1502	GAF domain protein	-1.31409	0.00818476
RSP_3419	hypothetical protein	-1.31402	0.0103856
RSP_1794	putative lytic transglycosylase	-1.31366	0.0119531
RSP_2022	Cytochrome b/diheme cytochrome c hybrid protein	1.31318	0.0379714
RSP_0990	ABC sugar transporter periplasmic sugar binding subunit	-1.31307	0.00691223
RSP_3228	Predicted mannose-6-phosphate isomerase	-1.3123	0.0533634
RSP_3929	F0F1 ATP synthase subunit beta	1.3123	0.00862168
RSP_1408	Chaperone ClpB	1.31172	0.0143036
RSP_0818	carbamoyl phosphate synthase large subunit	-1.31161	0.0119106
RSP_3556	xanthine dehydrogenase chaperone/MPT insertion protein	-1.31141	0.00687661
RSP_3720	hypothetical protein	-1.31137	0.0033575
RSP_0356	Probable HflC protein	1.31093	0.00667877
RSP_0547	NifA transcriptional activator	1.31073	0.0217446
RSP_1461	Putative 3-deoxy-D-manno-octulosonic-acid transferase	-1.31035	0.00698474
RSP_3547	Ribonucleotide reductase	-1.31005	0.00811817
RSP_0827	50S ribosomal protein L25/general stress protein Ctc	1.30966	0.00414783
RSP_0357	Probable HflK protein	1.30923	0.00298321
RSP_2050	hypothetical protein	-1.30915	0.0428279
RSP_3207	cobalt transport protein CbiM	1.3091	0.0182498
RSP_1681	two-component transcriptional regulator winged helix family	-1.30875	0.0120913
RSP_3076	hypothetical protein	-1.30862	0.00542423
RSP_1451	ABC peptide/nickel/opine transporter periplasmic substrate-binding protein	-1.30834	0.00933115
RSP_0720	CDP-alcohol phosphatidyltransferase	1.30752	0.00477524
RSP_1274	two-component response regulator	-1.30719	0.0101195
RSP_3927	hypothetical protein	-1.30699	0.0279821
RSP_1805	Probable thiol-disulfide interchange protein	1.30642	0.0218175
RSP_2448	glycogen branching enzyme	1.30606	0.00842373
RSP_0170	hypothetical protein	-1.30536	0.00321077
RSP_2666	ABC sugar (glycerol) transporter inner membrane subunit	-1.30461	0.0324242
RSP_2168	hypothetical protein	-1.304	0.00294236
RSP_2800	Putative AcoR Transcriptional activator of acetoin/glycerol metabolism	-1.30395	0.00741826
RSP_3344	PAS sensor diguanylate cyclase	-1.30279	0.00520663
RSP_4294	16S ribosomal RNA	-1.30274	0.0614515
RSP_1140	branched-chain amino acid aminotransferase	-1.30273	0.0182208
RSP_1710	30S ribosomal protein S12	-1.30267	0.00375573
RSP_4197	antisigma-factor antagonist STAS	1.30091	0.00810948
RSP_0329	GAF sensor diguanylate cyclase (GGDEF)	-1.30074	0.00881626
RSP_0122	transcriptional regulator LuxR family	-1.29933	0.0047708
RSP_2678	hypothetical protein	-1.2992	0.0313249
RSP_0662	Putative chorismate mutase	1.29878	0.00577368
RSP_1256	enoyl-(acyl carrier protein) reductase	1.29818	0.0239854
RSP_1085	hypothetical protein	-1.29809	0.0130944
RSP_2525	NADH dehydrogenase subunit J	-1.29802	0.00395607
RSP_1221	ribonuclease PH	1.29742	0.0234846
RSP_3454	hypothetical protein	-1.29736	0.0199131
RSP_1674	type 1 signal peptidase	1.29728	0.0459705
RSP_0386	Cold-shock DNA-binding domain protein	-1.29716	0.0313985
RSP_2155	histidinol dehydrogenase	-1.29666	0.00348614
RSP_1039	FoF1 ATP synthase subunit I	-1.29588	0.0289328
RSP_2618	Putative hemolysin	1.29552	0.00535553
RSP_3594	Antifreeze protein type I	1.29499	0.12233
RSP_3866	hypothetical protein	1.29489	0.0735485
RSP_0196	ATP-dependent protease ATP-binding subunit	-1.29479	0.00605922
RSP_1577	Proline dehydrogenase transcriptional activator	-1.29477	0.00983614
RSP_0125	glucan biosynthesis protein G	1.29467	0.0355058
RSP_2340	MiaB-like Radical SAM protein	-1.29409	0.00333002
RSP_1601	hypothetical protein	1.29359	0.00472319
RSP_0858	Putative transporter RhaT family DMT superfamily	-1.29308	0.00477524
RSP_0806	ABC dipeptide transporter inner membrane subunit DppB	-1.29297	0.0362043
RSP_0686	ATP-dependent Clp protease adaptor protein clpS	-1.2928	0.01512
RSP_0843	Conserved protein containing sulfotransfer domain	-1.2927	0.00504307
RSP_1997	LexA repressor	-1.29183	0.00904965
RSP_1023	hypothetical protein	1.29171	0.00742444
RSP_0444	hypothetical protein	-1.29169	0.00553629
RSP_0728	hypothetical protein	-1.29165	0.0338474
RSP_2861	elongation factor Ts	1.29153	0.0735725
RSP_2139	hypothetical protein	-1.29119	0.0853419
RSP_0747	Short-chain dehydrogenase/reductase	-1.29113	0.00420836
RSP_2858	IndA involved in pigment biosynthesis	1.29109	0.00590735
RSP_3187	glucan biosynthesis protein D	1.29045	0.0561847
RSP_2522	NADH dehydrogenase subunit H	-1.29001	0.0151782
RSP_2665	ABC sugar (glycerol) transporter inner membrane subunit	-1.28982	0.016229
RSP_1750	ABC glutamate/glutamine/aspartate/asparagine transporter ATPase subunit bztD	-1.28982	0.0190826
RSP_2682	acyl-carrier-protein S-malonyltransferase	1.28912	0.0218175
RSP_1167	bifunctional ornithine acetyltransferase/N-acetylglutamate synthase protein	1.28859	0.00535828
RSP_1993	hypothetical protein	-1.28811	0.00400649
RSP_2738	Probable Rhodanese-related sulfurtransferase	-1.28768	0.0901612
RSP_0839	Predicted secreted periplasmic protein	-1.28749	0.00404914
RSP_2163	lytic murein transglycosylase putative	1.28727	0.0171632
RSP_1793	Single-strand DNA binding protein	-1.28698	0.00817112
RSP_4304	tRNA-Thr	-1.2864	0.245068
RSP_0407	D-lactate dehydrogenase	-1.28639	0.0160599
RSP_3258	ABC peptide transporter inner membrane subunit	-1.28607	0.00548944
RSP_3322	acetoin transcriptional regulator sigma54 specific AcoR	-1.28548	0.00833564
RSP_1576	Thioredoxin reductase	1.28523	0.0851791
RSP_1772	acetyl-CoA carboxylase carboxyltransferase subunit alpha	1.28477	0.0131022
RSP_0893	RTX secretion protein D HlyD family	-1.28456	0.00581375
RSP_4295	23S ribosomal RNA	-1.28435	0.066817
RSP_2947	Glutamate racemase	-1.2842	0.0040164
RSP_0971	hypothetical protein	1.28339	0.0138978
RSP_2684	putative endonuclease involved in recombination	1.28333	0.0108511
RSP_0437	Suf C ATPase	1.28318	0.0309834
RSP_0955	5'-nucleotidase	-1.28294	0.00575334
RSP_2125	hypothetical protein	-1.28257	0.0130454
RSP_3045	DMSO/TMAO-two component transcriptional regulator winged helix family	-1.28256	0.00667877
RSP_2366	ABC sugar (ribose) transporter fused ATPase subunits	-1.28249	0.00695498
RSP_1126	Exoribonuclease R	1.28234	0.0103912
RSP_2562	succinoglycan biosynthesis protein exoM	-1.28194	0.00793977
RSP_2202	hypothetical protein	1.28185	0.141228
RSP_0243	putative lipoprotein	-1.2818	0.00833316
RSP_0733	cell division ATP-binding protein FtsE	1.28162	0.0213176
RSP_1053	Signal recognition particle protein ffh	1.28156	0.00804825
RSP_2342	xanthine-guanine phosphoribosyltransferase	-1.28139	0.00755144
RSP_2520	hypothetical protein	-1.28126	0.025609
RSP_1663	putative transcriptional regulator LacI family	-1.28108	0.00755144
RSP_2134	putative cytochrome c-type biogenesis protein CcdA	1.28079	0.0617974
RSP_0562	hypothetical protein	-1.28076	0.00859135
RSP_1655	hypothetical protein	-1.27986	0.0506161
RSP_0306	Class I diheme cytochrome c	-1.27984	0.00818476
RSP_1185	hypothetical protein	-1.27952	0.00978305
RSP_2561	putative succinoglycan biosynthesis transport protein ExoP	-1.27826	0.0410669
RSP_0092	ABC sorbitol/mannitol transporter inner membrane subunit	-1.27759	0.00687661
RSP_2821	Putative precorrin-4 C11-methyltransferase	1.27743	0.061979
RSP_1068	acetylglutamate kinase	-1.27684	0.0046697
RSP_0175	Lactate dehydrogenase and related dehydrogenase	-1.27676	0.0150048
RSP_2114	cell division protein FtsZ	-1.27604	0.0150378
RSP_1471	hypothetical protein	1.27557	0.0325307
RSP_1800	hypothetical protein	-1.27511	0.00698474
RSP_2803	multidrug/cation efflux pump RND superfamily	1.27487	0.0104415
RSP_0402	transcriptional regulator TetR family	-1.27431	0.0399251
RSP_0439	hypothetical protein	1.2741	0.0342204
RSP_1398	ribosomal protein L36	1.274	0.0190576
RSP_3324	transcriptional regulator LuxR family	-1.27383	0.00535828
RSP_3411	TRAP-T family transporter small (4 TMs) inner membrane subunit	-1.27348	0.00642462
RSP_3118	hypothetical protein	-1.27302	0.00707996
RSP_2683	hypothetical protein	1.2725	0.00941462
RSP_0380	hypothetical protein	1.27224	0.00914417
RSP_2705	Uridylate kinase	-1.27192	0.00467162
RSP_1387	AMP nucleosidase	-1.27189	0.0052136
RSP_2401	putative 6-aminohexanoate-cyclic-dimer hydrolase	-1.2712	0.00655464
RSP_2870	ABC alpha-glucoside transporter ATPase subunit AglK	-1.2708	0.00624424
RSP_0837	hypothetical protein	1.27075	0.0171264
RSP_1937	translation initiation factor IF-3	1.27008	0.013326
RSP_1300	hypothetical protein	-1.26955	0.00696891
RSP_1701	50S ribosomal protein L10	-1.26887	0.0520068
RSP_2090	pyruvate carboxylase	-1.2688	0.00849536
RSP_2093	Putative Mrp (Multidrug resistance-associated proteins) family protein	1.2687	0.00546303
RSP_3252	ABC peptide transporter fused ATPase domains	-1.26837	0.0109754
RSP_2293	Chaperonin clpA/B	-1.26822	0.0221223
RSP_3383	hypothetical protein	-1.26808	0.00604054
RSP_3755	hypothetical protein	1.2679	0.0103912
RSP_0077	Flagellar L-ring protein	1.26683	0.00451459
RSP_2655	hypothetical protein	-1.2663	0.354717
RSP_0183	dihydropyrimidinase	-1.26604	0.0139148
RSP_1549	hypothetical protein	1.26586	0.0247636
RSP_0244	Predicted glutamine amidotransferase	-1.26522	0.00612273
RSP_2820	uroporphyrin-III C-methyltransferase	1.26481	0.0269414
RSP_3980	Universal stress protein (Usp)	-1.26473	0.01642
RSP_0788	hypothetical protein	1.26465	0.0368643
RSP_0261	Chlorophyllide reductase BchY subunit	1.26397	0.0137641
RSP_3554	xanthine dehydrogenase small subunit	-1.2636	0.00668056
RSP_2814	Hypothetical protein with CBS domain	-1.26359	0.013007
RSP_3161	hypothetical protein	1.26328	0.0214228
RSP_3901	possible virC1 gene ATPase	1.2632	0.0131912
RSP_3426	hypothetical protein	1.2631	0.0127214
RSP_2092	Putative uvrD/DNA Helicase II	-1.26295	0.00825311
RSP_2230	response regulator receiver domain protein	-1.26274	0.0120237
RSP_3241	Two-component transcriptional regulator winged helix family	1.26264	0.00668056
RSP_0367	preprotein translocase subunit SecG	1.26261	0.111103
RSP_3957	Flavoprotein oxidoreductase	1.26218	0.0193076
RSP_0690	Copper-translocating P-type ATPase RdxI	-1.26207	0.0056773
RSP_0309	urease subunit gamma	1.26202	0.0156603
RSP_2519	hypothetical protein	-1.26185	0.00628702
RSP_3735	ABC sugar transporter inner membrane subunit	-1.26168	0.0122323
RSP_1198	hypothetical protein	1.26149	0.0901614
RSP_1040	transcriptional regulator ArsR family	-1.26123	0.015125
RSP_1238	putative FxsA cytoplasmic membrane protein	1.26065	0.0901614
RSP_3999	ABC Glycine betaine/L-proline transporter inner membrane subunit	-1.26022	0.0137142
RSP_1732	30S ribosomal protein S5	-1.26003	0.0366386
RSP_3110	Putative Glutathione S-transferase	-1.26002	0.0152655
RSP_2115	UDP-3-O-[3-hydroxymyristoyl] N-acetylglucosamine deacetylase	1.25984	0.242863
RSP_1626	hypothetical protein	-1.25925	0.0140113
RSP_3152	ABC nitrate/sulfonate/bicarbonate transporter family periplasmic substrate-binding protein	-1.25913	0.0131912
RSP_2012	NUDIX hydrolase MutT	-1.259	0.013835
RSP_2459	ABC transporter inner membrane subunit	1.25817	0.0377593
RSP_2345	Pyridoxamine 5'-phosphate oxidase	-1.25817	0.00581604
RSP_1377	Carbonic anhydrase	1.25796	0.00704108
RSP_2563	Glycosyl transferase family 2	-1.25769	0.0373827
RSP_0482	5-keto-4-deoxyuronate isomerase	-1.25755	0.00520663
RSP_1479	ABC oligopeptide transporter inner membrane subunit OppC	1.25747	0.013326
RSP_1232	putative integral membrane protein	1.25722	0.00586558
RSP_2399	ABC putrescine transporter inner membrane subunit	-1.25712	0.00699918
RSP_4000	ABC Glycine betaine/L-proline transporter ATPase subunit	-1.25704	0.00954849
RSP_1255	bifunctional enoyl-CoA hydratase/phosphate acetyltransferase	1.25674	0.0225069
RSP_1227	putative chromosome partitioning protein ParA	-1.25658	0.00693943
RSP_1234	putative shikimate 5-dehydrogenase	-1.25617	0.00998345
RSP_0058	FliK flagellar hook-length control protein	1.25558	0.0109666
RSP_0635	TRAP-T family transporter DctQ (4 TMs) subunit	-1.25542	0.0164158
RSP_0112	NADH-ubiquinone oxidoreductase chain 4	1.25503	0.0460901
RSP_4265	transcriptional regulator AraC family	-1.25492	0.0336093
RSP_1886	ABC polyamine/opine transporter inner membrane subunit	-1.25471	0.0165814
RSP_1496	hypothetical protein	1.25332	0.0764535
RSP_0910	TRAP-T family transporter C4-dicarboxylate-binding protein DctP	-1.25327	0.12233
RSP_0166	DnaK suppressor protein	1.25326	0.0266775
RSP_3734	ABC sugar transporter inner membrane subunit	-1.25302	0.00736107
RSP_1233	putative Maf/YceF/YhdE family protein	-1.25282	0.00547262
RSP_4056	Histone-like nucleoid-structuring protein H-NS	-1.25281	0.0322041
RSP_0639	Putative N-methylhydantoinase B	-1.25276	0.00693943
RSP_2276	ABC branched amino acid transporter family inner membrane subunit	-1.25268	0.00629739
RSP_2201	transcriptional regulator MerR family	-1.25214	0.0146595
RSP_0742	probable acyl-CoA dehydrogenase	-1.25133	0.0527984
RSP_3378	hypothetical protein	1.25121	0.18118
RSP_1009	possible outer membrane protein OmpA family	1.25115	0.0301255
RSP_2175	ABC transporter ATPase subunit	-1.25103	0.00562734
RSP_3370	TRAP-T family transporter DctM (12 TMs) subunit	-1.25053	0.00770775
RSP_3704	ribitol 2-dehydrogenase	-1.25005	0.00973486
RSP_3604	tRNA 2-selenouridine synthase	1.24997	0.00736107
RSP_0683	hypothetical protein	-1.24973	0.00637974
RSP_2978	Penicillin-binding protein 1A (PBP-1a)	1.24966	0.029612
RSP_1025	hypothetical protein	-1.24963	0.0294764
RSP_0698	Crp-Fnr regulatory protein (FnrL)	1.24933	0.0131462
RSP_1943	hypothetical protein	-1.24882	0.0269813
RSP_2610	trancriptional regulator MerR family	-1.24866	0.0305432
RSP_2712	probable 3-hydroxymyristoyl/3-hydroxydecanoyl-(acyl carrier protein) dehydratase	1.2483	0.0130976
RSP_0327	Crp-Fnr regulatory protein (NnrR)	-1.24824	0.0210599
RSP_4246	putative SinR-like protein	1.24785	0.0461328
RSP_1834	hypothetical protein	1.24716	0.00886114
RSP_0960	alcohol dehydrogenase	-1.24706	0.00752715
RSP_2765	hypothetical protein	-1.24697	0.0142642
RSP_0778	prolyl-tRNA synthetase	1.24662	0.0408366
RSP_0499	HycI hydrogenase maturation protease	-1.24615	0.00809099
RSP_0890	possible protein yrbC precursor	1.24531	0.0657757
RSP_1709	30S ribosomal protein S7	-1.24497	0.0138162
RSP_2188	hypothetical protein	-1.24493	0.00674518
RSP_1724	50S ribosomal protein L29	-1.24478	0.0177411
RSP_3170	Demethylmenaquinone methyltransferase	-1.24429	0.010006
RSP_1091	Putative cyclopropane/cyclopropene fatty acid synthesis protein flavin amine oxidase	-1.24347	0.00825311
RSP_2153	hypothetical protein	1.24334	0.0128525
RSP_3835	hypothetical protein	-1.24327	0.0124412
RSP_3178	3-hydroxydecanoyl-(acyl carrier protein) dehydratase	1.24271	0.0327248
RSP_1086	saccharopine dehydrogenase (NAD+ L-lysine forming)	-1.24208	0.0163383
RSP_2742	hypothetical protein	1.24165	0.0172917
RSP_2305	MaoC family protein	-1.24108	0.0298476
RSP_3302	Chemotaxis response regulator CheY4	1.24107	0.00836396
RSP_0844	hypothetical protein	-1.24044	0.00697802
RSP_3194	4Fe-4S ferredoxin RnfC	-1.24029	0.0112184
RSP_1413	TRAP-T family transporter periplasmic binding component	-1.2401	0.0327248
RSP_3525	ABC peptide transporter periplasmic binding protein	-1.23974	0.0196475
RSP_4309	tRNA-Val	1.23905	0.0407852
RSP_2529	NADH dehydrogenase subunit M	-1.2387	0.0469357
RSP_3235	ABC peptide transporter ATPase subunit	-1.23868	0.0356995
RSP_3768	hypothetical protein	-1.23861	0.0261955
RSP_2689	putative sarcosine oxidase alpha subunit	1.23844	0.011364
RSP_0147	Glutamine synthetase class-I	1.23824	0.0105161
RSP_3634	hypothetical protein	-1.23756	0.0452421
RSP_1179	ABC sugar (xylose) transporter inner membrane subunit	-1.23738	0.022784
RSP_3299	TRAP-T family transporter periplasmic binding component	1.23721	0.0493427
RSP_0355	possible serine protease	1.23684	0.01642
RSP_3765	hypothetical protein	-1.23613	0.0277874
RSP_2062	hypothetical protein	-1.23572	0.0950151
RSP_0368	CTP synthetase	-1.23537	0.00755144
RSP_0612	RhtB family transporter	-1.23535	0.0100204
RSP_3896	possible replication protein C	1.23526	0.148866
RSP_0558	Possible ribosomal protein L11 methyltransferase	1.23524	0.0110411
RSP_1582	Putative sulfate transporter/antisigma-factor antagonist	1.23496	0.084153
RSP_3095	RNA polymerase sigma factor	1.23448	0.207904
RSP_1480	ABC oligopeptide transporter inner membrane subunit OppB	1.23447	0.00825311
RSP_2581	Rhodanese	-1.23439	0.00755144
RSP_1361	hypothetical protein	-1.23361	0.0214228
RSP_1562	fumarylacetoacetate hydrolase family protein	-1.2334	0.0181304
RSP_2419	hypothetical protein	-1.23316	0.0436612
RSP_3328	hypothetical protein	1.23293	0.0957658
RSP_0089	hypothetical protein	-1.23237	0.0111087
RSP_3461	N-carbamyl-D-amino acid amidohydrolase	-1.23213	0.00786339
RSP_2379	hypothetical protein	-1.23196	0.0165824
RSP_2824	Putative precorrin-3B C17-methyltransferase	1.23176	0.0506161
RSP_3703	ABC sugar transporter inner membrane subunit	-1.23171	0.00718997
RSP_3349	hypothetical protein	-1.23163	0.00755144
RSP_3358	Phage tail component protein X	-1.2306	0.0170105
RSP_3386	TRAP-T family transporter periplasmic binding protein	-1.23047	0.0104322
RSP_2422	putative ATP-dependent helicase MgpS	1.2303	0.00913678
RSP_2908	hypothetical protein	1.23027	0.078659
RSP_1883	ABC polyamine/opine transporter periplasmic substrate-binding protein	1.23012	0.0805786
RSP_1410	putative sulfite oxidase subunit YedY	-1.23006	0.0292274
RSP_1736	Adenylate kinase	1.22986	0.0749864
RSP_0613	hypothetical protein	-1.22979	0.0232298
RSP_2530	NADH dehydrogenase subunit N	-1.22926	0.0308162
RSP_2363	Short-chain dehydrogenase/reductase	-1.22854	0.00755144
RSP_1186	hypothetical protein	-1.22827	0.0306634
RSP_2143	DNA photolyase Cryptochrome 1 apoprotein (Blue light photoreceptor)	-1.22713	0.0121692
RSP_1455	allantoate amidohydrolase	-1.22711	0.0091466
RSP_3122	putative Glutathione S-transferase	-1.22688	0.00964837
RSP_3483	hypothetical protein	-1.22644	0.0104959
RSP_1239	hypothetical protein	1.22621	0.0316205
RSP_1654	hypothetical protein	-1.22579	0.00854808
RSP_3080	Choline/carnitine/betaine transporter BCCT family	-1.22568	0.168066
RSP_2453	putative oxidoreductase (NAD/NADP dependent)	1.22565	0.0111656
RSP_0382	poly-beta-hydroxybutyrate polymerase	-1.22532	0.018065
RSP_2840	Nitrogen assimilation transcriptional regulator NtrX	-1.22514	0.00889027
RSP_2494	Ferric-uptake regulator	-1.2249	0.0096414
RSP_1174	Prolyl aminopeptidase	-1.224	0.00816577
RSP_2221	adenylosuccinate lyase	-1.2236	0.0268004
RSP_1363	penicillin-insensitive murein endopeptidase	-1.22348	0.00987565
RSP_3514	transcriptional regulator AraC family	-1.22331	0.0130944
RSP_0440	cysteine desulfurase activator complex subunit SufB	1.22313	0.0302539
RSP_0453	hypothetical protein	-1.22311	0.0119672
RSP_0644	ABC transporter inner membrane subunit	1.22289	0.0147399
RSP_0687	Predicted hydrolase (haloacid dehalogenase (HAD) superfamily)	-1.22278	0.0094314
RSP_3565	Glycoside hydrolase family 25	-1.22221	0.0252915
RSP_0404	fructose 16-bisphosphatase II	-1.22219	0.0266514
RSP_1998	Molybdenum cofactor biosynthesis protein A	-1.22181	0.0175476
RSP_2339	hypothetical protein	-1.22177	0.0157965
RSP_2633	Cytochrome c maturation protein CcmF	1.22162	0.024745
RSP_0425	methionyl-tRNA synthetase	1.22126	0.0738054
RSP_3260	Putative negative amidase regulator AmiC	-1.22096	0.0249107
RSP_0262	Chlorophyllide reductase BchX subunit	1.22055	0.0355058
RSP_3970	3-hydroxyacyl-CoA dehydrogenase	-1.22055	0.0122387
RSP_0769	Glutathione S-transferase	-1.22052	0.00987565
RSP_0924	Predicted nucleotide-utilizing enzyme/competence-damage associated protein	-1.22042	0.0106518
RSP_3347	methionine synthase 5-methyltetrahydrofolate--homocysteine methyltransferase	1.22027	0.143084
RSP_2195	glycine dehydrogenase	-1.22011	0.0477571
RSP_1874	carbamoyl phosphate synthase small subunit	1.2201	0.0474625
RSP_1660	putative ParB-like nuclease	-1.21996	0.0276062
RSP_3166	ABC transporter inner membrane subunit	-1.21993	0.0154852
RSP_2294	putative hydroxyacylglutathione hydrolase (glyoxalase II) (GLX II) protein	-1.21978	0.0163367
RSP_2605	hypothetical protein	-1.21957	0.0134782
RSP_2178	DNA topoisomerase I	1.21938	0.0322623
RSP_1228	putative GidB Glucose inhibited division protein	-1.21934	0.0101138
RSP_3494	OmpA/MotB domain protein	-1.21929	0.0266903
RSP_1453	ABC peptide/nickel/opine transporter inner membrane subunit	-1.21887	0.00904322
RSP_0882	dihydrodipicolinate synthase	1.21887	0.0519363
RSP_3051	Putative phosphatase	-1.21806	0.0103257
RSP_1397	Glutathione S-transferase	-1.2178	0.0100228
RSP_2619	tRNA (5-methylaminomethyl-2-thiouridylate)-methyltransferase	-1.21776	0.0649335
RSP_2776	Acyl carrier protein AcpP	-1.21767	0.0700932
RSP_3515	ABC polyamine/opine transporter periplasmic binding protein	-1.21733	0.0187082
RSP_1346	DNA gyrase subunit B	-1.2164	0.0108511
RSP_0775	Class I monoheme cytochrome c	1.21634	0.0147382
RSP_1622	Putative DNA-binding protein	-1.21603	0.026712
RSP_2539	ABC transporter ATPase subunit	-1.21557	0.0215743
RSP_2604	ABC phosphate transporter periplasmic phosphate-binding protein	1.21514	0.0535209
RSP_3848	Glucose-1-phosphatethymidylyl transferase long form	1.21504	0.015359
RSP_1639	hypothetical protein	-1.21493	0.013505
RSP_2981	Putative protein-disulfide isomerase	1.21479	0.0773764
RSP_4337	tRNA-Val	1.2147	0.078659
RSP_2540	twin-arginine translocation system protein TatA	-1.21468	0.015359
RSP_1675	Ribonuclease III	1.21464	0.0848328
RSP_0060	Flagellar switch protein FliM	1.21453	0.0177386
RSP_0809	hypothetical protein	1.21447	0.0325858
RSP_1892	putative Cro/CI transcriptional regulator	-1.21417	0.0307073
RSP_2377	L-threonine 3-dehydrogenase	-1.21401	0.0131323
RSP_3865	predicted transcriptional regulator	-1.21398	0.049777
RSP_2322	TRAP-T family transporter DctQ (4TMs) subunit	1.21356	0.0175951
RSP_0654	possible transporter DMT superfamily	1.21347	0.0175476
RSP_2960	pantetheine-phosphate adenylyltransferase	-1.21346	0.0172917
RSP_3871	hypothetical protein	1.21344	0.0308739
RSP_2067	putative prophage LambdaSo major capsid protein HK97 family	-1.21333	0.0179172
RSP_0772	DNA topoisomerase IV subunit B	-1.21289	0.011681
RSP_1056	periplasmic sensor signal transduction histidine kinase	1.21287	0.00966071
RSP_1971	Ribonuclease D	-1.21272	0.021633
RSP_2496	hypothetical protein	-1.21243	0.0401319
RSP_3040	ABC permidine/putrescine transporter periplasmic substrate-binding protein	-1.21234	0.0165692
RSP_0866	hypothetical protein	-1.2123	0.0360521
RSP_1548	putative iron-regulated protein	-1.21179	0.08287
RSP_0705	Cytochrome cy	-1.21169	0.101219
RSP_0802	Dipeptidase	-1.21139	0.0230757
RSP_3396	ABC opine/polyamine transporter ATPase subunit	-1.21129	0.0292557
RSP_3111	Putative Glutathione S-transferase	-1.21124	0.0152655
RSP_1843	Signal recognition particle-docking protein FtsY	1.21122	0.0261566
RSP_1673	4'-phosphopantetheinyl transferase	-1.21083	0.0151451
RSP_0506	NI2+-binding GTPase protein HypB	-1.21045	0.0499024
RSP_1917	hypothetical protein	-1.21025	0.128397
RSP_0239	Pyridine nucleotide transhydrogenase beta subunit	1.21018	0.026198
RSP_3485	hypothetical protein	-1.20972	0.0368299
RSP_0019	hypothetical protein	-1.20958	0.237397
RSP_2773	hypothetical protein	1.20894	0.203778
RSP_3786	hypothetical protein	-1.20894	0.0391034
RSP_1821	Molybdopterin-containing oxidoreductase probable formate dehydrogenase	-1.20882	0.0518905
RSP_1004	hypothetical protein	1.20822	0.0177262
RSP_1741	Possible LuxR family protein	-1.20792	0.0241337
RSP_3917	ABC polysaccharide export transporter inner membrane subunit	-1.20768	0.0210242
RSP_0379	putative aminotransferase protein	1.20767	0.0442598
RSP_3597	CorC/Hlyc family protein with CBS domains	1.20734	0.0547443
RSP_0675	putative TatD-related deoxyribonuclease	-1.20707	0.0118765
RSP_1136	exonuclease VII small subunit	1.20704	0.132402
RSP_0396	hypothetical protein	-1.20649	0.0174411
RSP_0052	flagellar protein FliE	1.20633	0.038545
RSP_0523	hypothetical protein	-1.20618	0.0183146
RSP_0220	hypothetical protein	1.20596	0.0678042
RSP_0762	transcriptional regulator XRE family	-1.20563	0.0798403
RSP_2875	putative glucokinase	1.20558	0.0114843
RSP_1531	ATP-dependent protease peptidase subunit	1.2055	0.0433868
RSP_3231	ABC peptide transporter periplasmic binding protein	1.20542	0.0128525
RSP_0063	flagellar biosynthesis protein FliP	1.20529	0.0214228
RSP_0783	hypothetical protein	-1.2045	0.0104959
RSP_2279	Long chain acyl-CoA synthetase	-1.20441	0.011681
RSP_3313	possible phage integrase family protein	-1.20431	0.0115652
RSP_0376	Glutamine amidotransferase class-I	-1.20359	0.0122323
RSP_1041	malonyl-CoA synthase	-1.20352	0.0156017
RSP_0759	putative capsule polysaccharide exporter	1.20313	0.0260696
RSP_0096	Mannitol dehydrogenase	-1.20247	0.0150747
RSP_2367	ABC sugar (ribose) transporter inner membrane subunit	-1.20199	0.0170457
RSP_3294	ABC branched-chain amino acid transporter inner membrane subunit	-1.20161	0.0191141
RSP_1032	possible O6-methylguanine-DNA methyltransferase	-1.2015	0.0355058
RSP_2909	Hydrolase arginase family	1.20137	0.0150747
RSP_4086	hypothetical protein	1.20117	0.025427
RSP_1110	hypothetical protein	-1.20095	0.0139148
RSP_0621	Possible DNA helicase	1.20078	0.0469357
RSP_3366	D-isomer specific 2-hydroxyacid dehydrogenase	1.20077	0.0128525
RSP_1949	hypothetical protein	-1.20062	0.0117901
RSP_1345	hypothetical protein	-1.20046	0.0282804
RSP_4307	tRNA-Met	-1.20045	0.226545
RSP_2371	3-oxoacyl-(acyl-carrier protein) reductase / Short-chain dehydrogenase/reductase SDR	-1.20036	0.0343494
RSP_3799	hypothetical protein	-1.20032	0.0187045
RSP_0452	recombinase A	-1.2	0.0277471
RSP_1769	Mandelate racemase / muconate lactonizing enzyme	-1.19997	0.0131906
RSP_0193	hypothetical protein	-1.19961	0.0281506
RSP_0661	Probable tetrahydrofolate dehydrogenase/cyclohydrolase	1.19949	0.0283104
RSP_3864	Negative transcriptional regulator	-1.19936	0.0273387
RSP_3148	putative succinate dehydrogenase cytochrome b-556 subunit	-1.19933	0.0120437
RSP_0581	hypothetical protein	-1.19922	0.042721
RSP_4306	tRNA-Ser	-1.19921	0.0732458
RSP_2044	ATPase	1.19903	0.105227
RSP_2041	hypothetical protein	1.19882	0.0210599
RSP_2169	Inositol monophosphatase family protein	1.19864	0.0746535
RSP_1303	putative flagellar hook protein	-1.19853	0.0143069
RSP_1859	pyruvate phosphate dikinase	-1.19844	0.0239854
RSP_1780	hypothetical protein	-1.19832	0.0121839
RSP_3837	hypothetical protein	1.198	0.0567119
RSP_0128	OpgC protein	1.19797	0.0903923
RSP_0461	multidrug/cation efflux pump membrane fusion protein (MFP) family	1.19733	0.0853188
RSP_3552	hypothetical protein	1.197	0.02618
RSP_1029	possible Histidine triad (HIT) protein	-1.19685	0.012308
RSP_0842	putative porin	-1.19675	0.013835
RSP_3167	ABC transporter ATPase subunit	-1.19659	0.0182498
RSP_2590	hypothetical protein	-1.19652	0.0329706
RSP_3472	hypothetical protein	-1.19636	0.0176664
RSP_3377	Glutathione S-transferase family protein	-1.19623	0.0185644
RSP_3091	Coserved hypothetical protein	1.19583	0.0172917
RSP_1013	possible Hemolysin	-1.19583	0.0177747
RSP_0536	putative nitrogenase molybdenum-iron protein NifX	-1.19556	0.013835
RSP_1150	undecaprenyl pyrophosphate phosphatase	-1.19545	0.021297
RSP_0881	Putative soluble lytic transglycosylase	1.19499	0.0269813
RSP_0834	mannose-6-phosphate isomerase / mannose-1-phosphate guanylyltransferase	-1.19475	0.0385813
RSP_1236	putative DNA polymerase III epsilon subunit and related 3'-5' exonuclease	-1.19441	0.0190826
RSP_1217	malic enzyme	1.19383	0.0173065
RSP_0643	periplasmic sensor signal transduction histidine kinase	1.19382	0.013326
RSP_3984	circadian clock protein KaiC	1.19379	0.0125147
RSP_3933	H+-transporting two-sector ATPase A subunit	1.19364	0.0769959
RSP_1707	elongation factor Tu	-1.19335	0.039098
RSP_3024	DNA-binding transcriptional activator 3HPP-binding	-1.19286	0.0325751
RSP_2032	putative hypothetical Gifsy-1 prophage protein	-1.19254	0.153963
RSP_4188	hypothetical memebrane protein	-1.19225	0.049985
RSP_0739	Branched chain amino acid efflux pump large (AzlC) subunit	1.19211	0.0264057
RSP_0640	putative N-methylhydantoinase A	-1.19188	0.0214228
RSP_2555	hypothetical protein	-1.19169	0.0217802
RSP_3854	Ice nucleation protein	-1.19166	0.0701806
RSP_2772	23S rRNA methylase	-1.1914	0.0222467
RSP_2511	enoyl-CoA hydratase	-1.19138	0.0848328
RSP_3546	hypothetical protein	1.19119	0.0570482
RSP_1486	regulatory protein TetR family	-1.19102	0.0333509
RSP_1544	hypothetical signal peptide protein	-1.19098	0.0301633
RSP_3432	methyl-accepting chemotaxis protein	1.19057	0.026198
RSP_3974	Transketolase	-1.19046	0.0418446
RSP_2952	BolA-like protein	-1.19046	0.0175476
RSP_2370	putative sugar kinase	-1.19032	0.0187082
RSP_0637	hypothetical protein	-1.19008	0.021297
RSP_2004	anthranilate synthase component I	1.18989	0.0222467
RSP_0650	Probable transglycosylase	-1.18984	0.0201314
RSP_1494	putative aspartate aminotransferase	1.18982	0.034577
RSP_1838	hypothetical protein	-1.18973	0.0162122
RSP_1295	putative acyl-CoA dehydrogenase	-1.18963	0.025173
RSP_1113	Hemolysin-type calcium-binding region; RTX toxin	-1.18938	0.0465179
RSP_2431	putative O-acetylhomoserine sulfhydrylase	-1.18912	0.0143069
RSP_4125	hypothetical protein	-1.18906	0.0161916
RSP_3163	Probable oxidoreductase	-1.18893	0.0276062
RSP_3346	5-methyltetrahydrofolate--homocysteine methyltransferase	1.18891	0.0434964
RSP_2428	nicotinate-nucleotide-dimethylbenzimidazole phosphoribosyltransferase	1.18824	0.0208287
RSP_1412	TRAP-T family transporter with fused DctQ/DctM subunits	-1.18819	0.0192144
RSP_1112	polynucleotide phosphorylase/polyadenylase	1.18786	0.0675059
RSP_1100	bifunctional phosphoribosylaminoimidazolecarboxamide formyltransferase/IMP cyclohydrolase	1.18753	0.0474065
RSP_2628	glutamyl-/ glutaminyl-tRNA synthetase	-1.18746	0.0150365
RSP_3708	methyl accepting chemotaxis protein	-1.18745	0.0258823
RSP_0146	Nitrogen regulatory protein P-II	1.18725	0.0895156
RSP_1909	Outer membrane general secretion pathway protein Secretin	1.18718	0.123075
RSP_0594	Putative choline sulfatase	-1.1871	0.0175077
RSP_3557	ABC transporter fused ATPase domains	-1.18707	0.0311119
RSP_3398	hypothetical protein	-1.18674	0.0140375
RSP_3736	hypothetical protein	-1.18637	0.0266903
RSP_1777	Putative electron transfer flavoprotein-ubiquinone oxidoreductase precursor	1.1863	0.0208354
RSP_2536	ATP-dependent helicase DEAD-box	-1.18612	0.0148405
RSP_3796	hypothetical protein	-1.18598	0.042825
RSP_1740	50S ribosomal protein L17	1.18564	0.0654933
RSP_0352	probable ferredoxin	1.18543	0.0249836
RSP_1813	hypothetical protein	-1.18542	0.0219494
RSP_2319	Glutamine synthetase class-I	1.18526	0.0234951
RSP_1686	Putative Phosphocarrier HPr protein	-1.18433	0.0274969
RSP_0070	possible flagellar hook-associated protein 2 (filament cap protein)	1.18431	0.0278374
RSP_3507	hypothetical protein	-1.18417	0.018537
RSP_0803	ABC dipeptide transporter ATPase subunit DppF	-1.18374	0.0447718
RSP_0165	hypothetical protein	-1.18351	0.0207038
RSP_1273	hypothetical protein	-1.18346	0.0187257
RSP_2629	tRNA (uracil-5-)-methyltransferase Gid	-1.1832	0.0292557
RSP_3455	D-alanine aminotransferase	-1.1832	0.0227366
RSP_2481	serine acetyltransferase	1.18293	0.121524
RSP_3061	hypothetical protein	-1.18273	0.0442376
RSP_0377	probable glutamine synthetase	-1.18228	0.145399
RSP_3699	ABC sulfate/thiosulfate transporter inner membrane subunit CysW	1.18215	0.0853419
RSP_2218	hypothetical protein	-1.1821	0.103381
RSP_1514	S-adenosyl-L-homocysteine hydrolase	1.1821	0.0714512
RSP_3374	ABC efflux transporter ATPase subunit	1.18192	0.0333478
RSP_2299	F0F1 ATP synthase subunit beta	-1.18187	0.0461483
RSP_2783	lipoyl synthase	1.18185	0.0327248
RSP_2465	hypothetical protein	1.1818	0.0281506
RSP_1488	Possible glyoxalase	-1.18176	0.0230723
RSP_4302	tRNA-Ser	-1.1814	0.0269813
RSP_1026	hypothetical protein	-1.18119	0.0545465
RSP_0805	ABC dipeptide transporter inner membrane subunit DppC	-1.18115	0.0157921
RSP_0426	putative Na+/H+ antiporter with cyclic nucleotide-binding domain	1.18109	0.0317752
RSP_3225	periplasmic sensor signal transduction histidine kinase	1.18103	0.055259
RSP_1575	bifunctional sulfate adenylyltransferase subunit 1/adenylylsulfate kinase protein	1.17984	0.0772199
RSP_0845	hypothetical protein	-1.17928	0.0209558
RSP_3298	transcriptional regulator LysR family	-1.17921	0.0357357
RSP_2937	hypothetical protein	-1.17888	0.0727179
RSP_3617	hypothetical protein	-1.17882	0.0418446
RSP_1869	2-octaprenyl-6-methoxyphenyl hydroxylase	-1.17871	0.0321814
RSP_1489	Protein containing thioredoxin domain	-1.17849	0.0984327
RSP_0088	ycfI putative structural proteins	-1.17847	0.0690641
RSP_2667	ABC sugar (glycerol) transporter ATPase subunit	-1.17837	0.0685957
RSP_1044	50S ribosomal protein L19	1.17834	0.119706
RSP_2281	two-component trancriptional regulator winged helix family	-1.17823	0.0605434
RSP_3155	Thiamine pyrophosphate-requiring enzyme	-1.17821	0.0428366
RSP_3653	hypothetical protein	-1.17803	0.0301627
RSP_1876	hypothetical protein	-1.17776	0.017725
RSP_2699	GTP-binding protein EngA	1.17774	0.0772199
RSP_1882	ABC polyamine/opine transporter ATPase subunit	-1.17735	0.0419797
RSP_4260	transcriptional regulator LysR family	1.17734	0.02516
RSP_3339	transcriptional regulator GntR family	-1.17726	0.0346475
RSP_2211	ABC transporter periplasmic substrate-binding protein	1.177	0.0410815
RSP_1640	hypothetical protein	-1.17671	0.0406195
RSP_3381	NAD(P)H -dependent quinone oxidoreductase	-1.17662	0.0368299
RSP_2587	ABC multidrug efflux transporter inner membrane subunit	-1.17628	0.0183146
RSP_0484	TRAP-T family transporter DctM (12 TMs) subunit	-1.17626	0.0292062
RSP_1230	tRNA modification GTPase TrmE	-1.17625	0.0232298
RSP_0713	hypothetical protein	-1.17617	0.0183146
RSP_2323	hypothetical protein	1.17613	0.0372024
RSP_3798	hypothetical protein	-1.17562	0.0239963
RSP_1064	putative inner membrane protein translocase component YidC	1.17525	0.0991919
RSP_3555	xanthine dehydrogenase large subunit	-1.17495	0.0307599
RSP_1225	ParB-like partition protein	-1.1748	0.0231935
RSP_1286	RuBisCO operon transcriptional regulator CbbR	-1.17466	0.0261955
RSP_1214	putative branched-chain amino acid aminotransferase	-1.1746	0.0183222
RSP_4311	tRNA-Pro	-1.17445	0.611814
RSP_2398	ABC putrescine transporter inner membrane subunit	-1.17445	0.0266775
RSP_3375	Membrane fusion protein HlyD family	1.17443	0.0253237
RSP_1389	chorismate synthase	-1.17435	0.0883748
RSP_1490	Putative ATP-dependent protease La LON	-1.17428	0.0325267
RSP_0420	hypothetical protein	-1.17427	0.0437301
RSP_2607	nitrilotriacetate monooxygenase component B	1.17412	0.0296039
RSP_3778	hypothetical protein	-1.17405	0.0697188
RSP_0310	Urease accessory protein UreD	1.17393	0.0190576
RSP_1245	predicted oxidoreductase Gfo/Idh/MocA family	-1.17351	0.03373
RSP_0021	30S ribosomal protein S9	1.1735	0.170453
RSP_0497	HupE/UreJ accessory protein	-1.17346	0.0180586
RSP_0852	S-formylglutathione hydrolase	-1.17341	0.019992
RSP_0076	flagellar basal body P-ring protein	1.17339	0.02317
RSP_2083	excinuclease ABC subunit B	-1.17331	0.0308916
RSP_0961	similiar to methylmalonyl-CoA mutase	-1.17283	0.0230297
RSP_1331	flagellar basal body rod protein FlgB	-1.17276	0.0195483
RSP_2242	imidazole glycerol phosphate synthase subunit HisF	1.17207	0.0264735
RSP_3184	putative Thiolase	-1.17207	0.0857784
RSP_3810	hypothetical protein	-1.17202	0.0309638
RSP_0645	ABC transporter ATPase subunit	-1.17185	0.0702971
RSP_2662	Glycerol kinase	-1.1718	0.0242867
RSP_3561	hypothetical protein	-1.17163	0.052377
RSP_3687	ABC sugar transporter periplasmic binding protein	1.17143	0.140428
RSP_2397	ABC putrescine transporter periplasmic substrate-binding subunit	-1.17139	0.022784
RSP_0467	3-octaprenyl-4-hydroxybenzoate carboxy-lyase	1.17138	0.0372658
RSP_2706	Ribosome recycling factor	-1.17123	0.0422008
RSP_2972	hypothetical protein	1.17123	0.0451171
RSP_2000	molybdenum cofactor biosynthesis protein C	-1.17066	0.0266903
RSP_2129	Sensor Histidine kinase	1.17062	0.0672624
RSP_1020	putative glycolate oxidase subunit protein	-1.17062	0.0225723
RSP_1755	hypothetical protein	-1.17061	0.0196723
RSP_2387	hypothetical protein	-1.1703	0.0923683
RSP_0447	hypothetical protein	-1.17014	0.0617477
RSP_1046	hypothetical protein	-1.17013	0.0188529
RSP_1381	hypothetical protein	-1.17006	0.0237691
RSP_3250	ABC peptide transporter inner membrane subunit	-1.16991	0.0820353
RSP_0616	transcriptional regulator AraC family	-1.16982	0.0516824
RSP_1369	Short-chain dehydrogenase/reductase SDR	-1.16944	0.0214348
RSP_3904	hypothetical protein	1.16944	0.0220325
RSP_0421	hypothetical protein	-1.16917	0.0236864
RSP_2224	multidrug efflux pump membrane fusion protein (MFP) family	1.16914	0.0289328
RSP_2328	Rod shape-determining protein MreC	1.16901	0.0322623
RSP_3905	TraG	1.16876	0.0228546
RSP_0885	Thiosulfate sulfurtransferase Rhodanese-like	1.16875	0.029612
RSP_1422	ParB-like nuclease	-1.16847	0.0237002
RSP_1566	hypothetical protein	1.16844	0.0279641
RSP_1299	putative binding domain	-1.16836	0.0306562
RSP_3384	mandelate racemase/muconate lactonizing enzyme family protein	-1.16807	0.058751
RSP_2240	hypothetical protein	-1.16756	0.0269351
RSP_0617	hypothetical protein	-1.16755	0.0737042
RSP_1594	Cytidine deaminase	1.16738	0.0614666
RSP_2509	Methylcrotonyl-CoA carboxylase alpha chain	-1.16704	0.263103
RSP_1606	Putative regulatory protein GntR family	-1.16692	0.028761
RSP_3950	AABC amino acid transporter ATPase subunit	-1.16691	0.0221212
RSP_2414	hypothetical protein	-1.16662	0.0451171
RSP_2429	Glutathione-regulated potassium-efflux system protein kefB	1.1665	0.0294426
RSP_3509	Hemolysin-type calcium-binding region RTX	1.16645	0.0227366
RSP_2024	Cold shock protein cspA	-1.16637	0.0723737
RSP_3251	ABC peptide transporter inner membrane subunit	-1.16637	0.0264849
RSP_1495	Putative cell division protein	1.16633	0.147835
RSP_1276	hypothetical protein	-1.16621	0.122461
RSP_2376	2-amino-3-ketobutyrate coenzyme A ligase	-1.16616	0.0238247
RSP_0804	ABC dipeptide transporter ATPase subunit DppD	-1.16615	0.0269043
RSP_2009	ornithine carbamoyltransferase	-1.16611	0.0316205
RSP_2273	putative anaerobic phenylacetate CoA ligase	-1.16557	0.0364343
RSP_4062	hypothetical protein	1.16554	0.0670786
RSP_1850	phosphoenolpyruvate-protein phosphotransferase PtsI(Ntr)	-1.16553	0.0274087
RSP_1708	elongation factor G	-1.16543	0.0550162
RSP_4289	hypothetical protein	-1.1654	0.0416723
RSP_0047	chemotaxis methylesterase CheB2	1.16499	0.0244249
RSP_0867	ribonuclease H	-1.16485	0.0292062
RSP_3793	hypothetical protein	-1.16482	0.0316205
RSP_0074	FlgK flagellar hook-associated protein 1	1.16468	0.0506502
RSP_1450	Inositol monophosphatase family protein	-1.16455	0.023463
RSP_3673	ABC sugar transporter inner membrane subunit	-1.16436	0.0720104
RSP_3823	gamma-glutamyl kinase	-1.16418	0.0264057
RSP_3977	transcriptional regulator LysR family	-1.16416	0.0659811
RSP_3740	aldehyde dehydrogenase	-1.16369	0.0299617
RSP_3493	hypothetical protein	-1.16361	0.124306
RSP_0907	two component transcriptional regulator LuxR family	-1.16354	0.0359644
RSP_2047	ThiF family protein	1.16342	0.0436612
RSP_3719	Polysaccharide export transporter PST Family	-1.16313	0.082191
RSP_2882	two component transcriptional regulator LuxR family	-1.16302	0.0240004
RSP_1980	malate synthase G	-1.16291	0.0216444
RSP_1691	Electron transfer flavoprotein beta-subunit	1.16281	0.0389001
RSP_2970	Transporter Major facilitator superfamily (MFS)	1.16278	0.0247636
RSP_2253	predicted hydrolase or acyltransferase	-1.16239	0.0354824
RSP_2883	phosphoglucomutase	-1.16197	0.0289812
RSP_3253	Predicted acetamidase / formamidase	-1.16194	0.0732139
RSP_1372	Major facilitator superfamily (MFS) transporter	-1.16194	0.0267248
RSP_0305	hypothetical protein	-1.16174	0.033772
RSP_2215	hypothetical protein	-1.16164	0.069365
RSP_3491	hypothetical protein	-1.16151	0.03373
RSP_3819	Ribosomal protein L21	-1.1614	0.0796877
RSP_0176	dihydroxy-acid dehydratase	-1.16135	0.102607
RSP_1799	preprotein translocase subunit SecF	1.16132	0.043879
RSP_1627	Putative N-6 adenine-specific DNA methylase	-1.16123	0.080511
RSP_0501	HupG hydrogenase expression/formation protein	-1.16115	0.043795
RSP_2517	hypothetical protein	-1.1611	0.0886727
RSP_1969	phosphoribosylaminoimidazole synthetase	1.16104	0.14295
RSP_0203	signal transduction kinase protein	-1.16089	0.0627754
RSP_2306	putative HAD superfamily protein	-1.16085	0.11589
RSP_1343	DNA polymerase III subunit beta	-1.1608	0.0230723
RSP_1478	ABC oligopeptide transporter fused ATPase subunits	1.16069	0.0281506
RSP_2424	ferredoxin II	1.16068	0.102282
RSP_2264	Tellurite resistance protein	-1.16066	0.0242951
RSP_1632	hypothetical protein	-1.16065	0.115816
RSP_2799	Putative Zinc-containing alcohol dehydrogenase	-1.16021	0.0672404
RSP_1354	beta-ketothiolase	-1.16003	0.144996
RSP_1637	hypothetical protein	1.16001	0.175758
RSP_1703	50S ribosomal protein L11	1.15998	0.0920833
RSP_3645	hypothetical protein	-1.15988	0.0860647
RSP_3278	Von Willebrand domain containing protein	1.1594	0.113145
RSP_3551	histidyl-tRNA synthetase	1.15938	0.0741434
RSP_3902	hypothetical protein	1.15931	0.025594
RSP_2956	transketolase	1.15899	0.0444681
RSP_2223	AcrB/AcrD/AcrF multidrug efflux pump	1.15884	0.0309638
RSP_1552	ureidoglycolate hydrolase	-1.15872	0.0380325
RSP_2151	putative DedA family membrane protein	1.15858	0.0318154
RSP_2886	glucose-1-phosphate adenylyltransferase	-1.15852	0.128057
RSP_0922	Putative TonB protein	-1.15847	0.0363258
RSP_2986	hypothetical protein	1.15818	0.0570482
RSP_2117	Putative ComL lipoprotein	-1.15809	0.110561
RSP_1307	flagellar basal body P-ring protein	-1.15802	0.0336093
RSP_1430	hypothetical protein	-1.158	0.0434964
RSP_1367	nicotinate phosphoribosyltransferase	-1.15782	0.0796877
RSP_1579	hypothetical protein	1.15774	0.0344915
RSP_2251	putative beta-ketoadipate enol-lactone hydrolase	-1.15766	0.0527115
RSP_2141	ABC polyamine transporter periplasmic substrate-binding protein	-1.15758	0.062287
RSP_1161	3'-Phosphadenosine 5'-phosphosulfate 3'-phosphatase	-1.15744	0.0898443
RSP_3492	Protein phosphatase 2C-like	-1.15713	0.0447204
RSP_4078	H+ transporting ATPase proton pump	1.15708	0.0481842
RSP_2891	Putative copper chaperone	1.15707	0.34571
RSP_0755	putative N utilization substance protein B	-1.15693	0.0375007
RSP_1131	2345-tetrahydropyridine-2-carboxylate N-succinyltransferase	1.15691	0.07014
RSP_2564	glycosyltransferase Succinoglycan biosynthesis protein exoL	-1.1568	0.113903
RSP_2152	putative ceramide glucosyltransferase	1.15678	0.100899
RSP_0414	hypothetical protein	-1.1563	0.0279641
RSP_0933	hypothetical protein	1.15603	0.0273387
RSP_4209	Acyltransferase 3 family	-1.15593	0.047675
RSP_2650	hypothetical protein	-1.15583	0.028486
RSP_3861	hypothetical protein	-1.15583	0.0401982
RSP_3182	Acyl-CoA dehydrogenase	-1.15579	0.0742497
RSP_0874	Formylmethionine deformylase	1.15578	0.0963477
RSP_1965	Putative Membrane Fusion Protein Family member	-1.15571	0.0386341
RSP_1715	30S ribosomal protein S10	-1.15565	0.0501769
RSP_1543	hypothetical protein	-1.1556	0.0301627
RSP_3601	Lipolytic enzyme G-D-S-L family	1.15545	0.0902559
RSP_2144	Cyclopropane-fatty-acyl-phospholipid synthase CfaS	-1.1553	0.047675
RSP_2112	cell division septal protein FtsQ	1.15529	0.106057
RSP_4278	transcriptional regulator AraC family	-1.1551	0.0319921
RSP_2965	Transcriptional regulator LysR family	1.15505	0.068207
RSP_2860	30S ribosomal protein S2	1.15504	0.325945
RSP_1176	xylose isomerase	-1.15502	0.0709585
RSP_1163	transcription elongation factor NusA	-1.15499	0.0485757
RSP_2355	HNH nuclease / Probable phage PHI-105 holin-like protein	-1.15497	0.0719778
RSP_1779	Putative 4-diphosphocytidyl-2C-methyl-D-erythritol kinase	-1.15494	0.0457241
RSP_2639	arginyl-tRNA-protein transferase	-1.15491	0.0339277
RSP_3496	Zinc carboxypeptidase A metalloprotease (M14)	-1.15487	0.0356995
RSP_2227	ADP-glucose pyrophosphorylase	-1.15481	0.0313111
RSP_4108	putative nucleotide di-P-sugar epimerase or dehydratase	-1.15478	0.119997
RSP_3842	Glycosyl transferase family 2	1.15477	0.0649849
RSP_1229	tRNA uridine 5-carboxymethylaminomethyl modification enzyme GidA	-1.15476	0.0835476
RSP_0005	bifunctional GMP synthase/glutamine amidotransferase protein	1.15454	0.0659864
RSP_2421	hypothetical protein	1.15454	0.0640458
RSP_2940	hypothetical protein	1.15437	0.0284837
RSP_3803	hypothetical protein	-1.1542	0.0313985
RSP_0507	HupR response regulator	-1.15408	0.0321443
RSP_0007	putative outer membrane protein	-1.15378	0.0999718
RSP_0151	hypothetical protein	-1.1537	0.0338983
RSP_3409	TRAP-T family transporter large (12 TMs) inner membrane subunit	-1.1536	0.102029
RSP_1366	hypothetical protein	-1.15358	0.0343088
RSP_2413	ATP-dependent DNA ligase	-1.15355	0.030779
RSP_0337	possible phospodiesterase	-1.15331	0.0343737
RSP_3176	enoyl-(acyl-carrier protein) reductase (NADH)	1.15325	0.110852
RSP_0055	flagellar protein FliH	1.15304	0.0263995
RSP_2608	magnesium/cobalt transport protein MIT family	1.15291	0.0357607
RSP_0625	Putative Maf-like protein	-1.15277	0.0537883
RSP_1411	putative sulfite oxidase subunit YedZ	-1.15258	0.0281506
RSP_2661	Iron-containing alcohol dehydrogenase	-1.15187	0.039086
RSP_4171	hypothetical protein	1.15126	0.112242
RSP_4071	hypothetical protein	1.15065	0.049452
RSP_1823	molybdenum cofactor biosynthesis protein	-1.15062	0.041767
RSP_0668	OmpA/MotB family protein	-1.15061	0.055986
RSP_0387	hypothetical protein	-1.1506	0.0296039
RSP_3075	hypothetical protein	-1.15054	0.0711114
RSP_0699	coproporphyrinogen III oxidase	-1.15051	0.0292062
RSP_1187	hypothetical protein	-1.1505	0.142441
RSP_3402	multisensor diguanylate cyclase/phosphodiesterase	-1.15027	0.0299046
RSP_2332	hypothetical protein	1.15022	0.0528818
RSP_2261	Antifreeze protein type I	-1.15021	0.0890501
RSP_3450	hypothetical protein	-1.15009	0.0324951
RSP_2030	putative sensor histidine kinase	-1.15003	0.029612
RSP_2103	UDP-N-acetylmuramoylalanine--D-glutamate ligase	1.14998	0.0649849
RSP_3388	putative Isocitrate/isopropylmalate dehydrogenase / tartrate dehydrogenase ttuC	-1.14995	0.0357357
RSP_3724	periplasmic sensor signal transduction histidine kinase	1.14993	0.0706729
RSP_0930	Folylpolyglutamate synthetase	1.14984	0.0559862
RSP_0460	AcrB/AcrD/AcrF family cation/multidrug efflux pump	1.14979	0.130033
RSP_0381	hypothetical protein	-1.14971	0.0456516
RSP_0596	Putative peptidyl-dipeptidase	-1.14933	0.0463592
RSP_1188	Nucleotide sugar epimerase/dehydratase	-1.14923	0.0441328
RSP_1767	possible N-formylglutamate amidohydrolase	-1.1489	0.0612947
RSP_0468	putative 3-octaprenyl-4-hydroxybenzoate carboxy-lyase	1.14883	0.0317219
RSP_0749	hypothetical protein	-1.1488	0.0782933
RSP_1929	orotate phosphoribosyltransferase	-1.14874	0.134448
RSP_1635	hypothetical protein	-1.14871	0.0504144
RSP_1977	cobalt chelatase CobS small subunit	-1.14861	0.0636056
RSP_0741	putative metallo-beta-lactamase family protein	-1.14848	0.358232
RSP_2716	putative lipid-A-disaccharide synthase	1.14815	0.0335974
RSP_3636	hypothetical protein	-1.14805	0.056887
RSP_3287	ABC glycerol-3-phosphate transporter ATPase subunit UpgC	-1.14793	0.0318154
RSP_1563	putative oxidoreductase	-1.14792	0.0679196
RSP_0954	Transglutaminase-like domain	-1.14777	0.0339481
RSP_2630	DNA gyrase subunit A	-1.1476	0.0379714
RSP_3216	putative DNA repair exonuclease	1.14735	0.0782973
RSP_1360	hypothetical protein	1.14733	0.0362121
RSP_0706	prephenate dehydratase	-1.14719	0.0485184
RSP_3180	Transglutaminase-like enzyme	-1.14716	0.0582741
RSP_4296	tRNA-Gly	1.14714	0.080149
RSP_3951	hypothetical protein	-1.14701	0.0649849
RSP_1956	hypothetical protein	-1.1469	0.082705
RSP_3666	hypothetical protein	-1.14686	0.0581835
RSP_1178	ABC sugar (xylose) transporter ATPase subunit	-1.14674	0.19861
RSP_3365	Protein secretion chaperonine	1.14672	0.0360629
RSP_0493	hydrogenase large subunit	-1.14663	0.0404123
RSP_2975	hypothetical protein	-1.14659	0.0936867
RSP_1585	Chemotaxis protein CheW2	1.14657	0.0653114
RSP_0956	hypothetical protein	-1.14636	0.041224
RSP_2685	Putative cytochrome c-type biogenesis protein cycH	1.14623	0.131985
RSP_0734	cell division protein FtsX	1.14602	0.041224
RSP_1946	Cytochrome P450 hydroxylase	-1.14581	0.0315775
RSP_2314	oxidoreductase Chromogranin/secretogranin	-1.14572	0.039098
RSP_1537	hypothetical protein	-1.14572	0.0765849
RSP_1705	preprotein translocase subunit SecE	1.14568	0.0303728
RSP_2711	putative outer membrane protein	1.14567	0.222019
RSP_1683	putative kinase/phosphatase	1.14554	0.0309638
RSP_2277	ABC branched amino acid transporter family inner membrane subunit	-1.1455	0.0668332
RSP_2038	possible acetyltransferase	1.14548	0.0770112
RSP_2898	DNA polymerase III subunit chi	-1.14543	0.238161
RSP_2979	Probable N-acetylmuramoyl-L-alanine amidase	-1.14543	0.0612872
RSP_0057	Flagellar protein FliJ	1.14537	0.0324242
RSP_3764	hypothetical protein	-1.14532	0.0338983
RSP_3206	Putative xanthine dehydrogenase	-1.14496	0.0796142
RSP_3429	hypothetical protein	-1.14481	0.0496935
RSP_2156	ABC transporter inner membrane subunit	-1.14464	0.0395226
RSP_0756	67-dimethyl-8-ribityllumazine synthase beta chain	-1.14446	0.0350862
RSP_1964	hypothetical protein	-1.14431	0.0315834
RSP_1062	ATPase of the PP superfamily	-1.1443	0.0721092
RSP_3663	TRAP-T family transporter small (4TMs) inner membrane subunit	1.14408	0.0717507
RSP_3845	dTDP-4-dehydrorhamnose reductase	-1.14399	0.0561847
RSP_1948	Protein of unknown function HesB/YadR/YfhF	-1.14385	0.12621
RSP_0766	hypothetical protein	-1.14357	0.0698164
RSP_1005	putative glutathione synthetase	1.1435	0.0562477
RSP_0351	D-threo-aldose 1-dehydrogenase	1.14346	0.0428279
RSP_2074	hypothetical protein	-1.14331	0.0713646
RSP_1671	hypothetical protein	-1.14318	0.0469134
RSP_3564	Generic methyltransferase	-1.14309	0.0367973
RSP_0534	putative dimeric ferredoxin (FdIII)	-1.14309	0.0334429
RSP_3671	putative D-tagatose 3-epimerase	-1.143	0.0449123
RSP_0237	acetylornithine deacetylase	-1.14293	0.0750175
RSP_1105	dihydrodipicolinate reductase	-1.14286	0.0453986
RSP_4066	hypothetical protein	-1.14263	0.0407144
RSP_1196	SAM-dependent methyltransferase	1.14223	0.0690641
RSP_1795	seryl-tRNA synthetase	1.14214	0.0528818
RSP_2833	Putative competence-damaged inducible protein	1.14204	0.102616
RSP_1145	Peptidoglycan transglycosylase	-1.14199	0.0522985
RSP_2427	putative Cobalamin (5'-phosphate) synthase	1.14194	0.0356995
RSP_3920	hypothetical protein	-1.14189	0.0324192
RSP_4053	Mannose-6-phosphate isomerase type II	1.14178	0.0493799
RSP_1849	Aspartate kinase	1.14145	0.268286
RSP_0582	possible penicillin binding protein	1.14127	0.0668289
RSP_0481	possible 2-deoxy-D-gluconate 3-dehydrogenase	-1.14126	0.0435099
RSP_0864	Puative heme-binding hypothetical protein	-1.14117	0.10029
RSP_3433	transcriptionalregulator CopG family	-1.14117	0.0918734
RSP_2434	Putative MCP methyltransferase CheR1	-1.14112	0.0605694
RSP_1571	Phosphoribosylaminoimidazole carboxylase catalytic subunit	1.14112	0.0589365
RSP_2384	hypothetical protein	-1.14087	0.0367973
RSP_0987	Putative transporter RarD family DMT superfamily	-1.14083	0.0777751
RSP_2541	twin-arginine translocation system protein TatC	1.14063	0.0724381
RSP_3175	hypothetical protein	-1.14046	0.0459273
RSP_1746	hypothetical protein	-1.14012	0.0853419
RSP_1522	hypothetical protein	1.1401	0.0344915
RSP_0004	hypothetical protein	-1.13988	0.0594069
RSP_0366	adenylosuccinate synthetase	1.13985	0.0852501
RSP_1841	Probable intracellular septation protein	-1.13981	0.0571232
RSP_0798	Neutral zinc metallopeptidase	-1.13979	0.0463852
RSP_4043	Peptidylprolyl isomerase	-1.13965	0.11202
RSP_3681	putative NADH-dependent oxidase	-1.13955	0.0622011
RSP_1564	Putative transmembrane transport protein	-1.13943	0.14087
RSP_2455	putative Colicin V production protein dedE	1.1394	0.152053
RSP_3585	tryptophan synthase subunit beta	1.13863	0.152053
RSP_2463	acyl carrier protein	1.13861	0.0400616
RSP_2812	hypothetical protein	-1.13857	0.0809477
RSP_4025	Major facilitator superfamily Fosmidomycin resistant protein	-1.13837	0.275938
RSP_0375	probable glutamine synthetase	-1.13831	0.0750918
RSP_0848	Exodeoxyribonuclease III	-1.13831	0.0351339
RSP_3502	ABC sugar transporter inner membrane subunit	-1.1382	0.0532511
RSP_2023	hypothetical protein	-1.13815	0.0723891
RSP_3806	hypothetical protein	-1.13809	0.062287
RSP_3387	TRAP-T family transporter fused small and large inner membrane subunits	-1.13805	0.0408366
RSP_0895	phosphodiesterase-like	-1.13804	0.0852501
RSP_1254	putative acetate kinase (acetokinase)	1.13798	0.0840046
RSP_0674	DNA polymerase III subunit delta'	1.13773	0.0715657
RSP_3584	hypothetical protein	-1.13771	0.0490805
RSP_1695	hypothetical protein	-1.13763	0.0419797
RSP_1957	hypothetical protein	-1.13734	0.0672624
RSP_2616	hypothetical protein	1.13734	0.0417805
RSP_2160	Short-chain dehydrogenase/reductase	1.13724	0.0358684
RSP_3677	ABC sugar transporter ATPase subunit	-1.13696	0.0481842
RSP_0604	hypothetical protein	1.13693	0.10121
RSP_1172	Chaperone DnaJ	1.1369	0.0466652
RSP_0606	Putative redox protein	-1.13685	0.0685957
RSP_2771	putative Exopolyphosphatase	-1.13675	0.0488059
RSP_4301	tRNA-Leu	-1.13664	0.158614
RSP_2533	pantothenate kinase	1.13603	0.0594069
RSP_0432	hypothetical protein	1.13598	0.0777751
RSP_1567	Probable sensory transduction histidine kinase	-1.13569	0.0858019
RSP_0703	ABC peptide transporter inner membrane subunit	1.13564	0.0714512
RSP_0913	Enoyl-CoA hydratase/isomerase	-1.13561	0.137302
RSP_2329	Cell shape determining protein MreB/Mrl	1.13543	0.0404139
RSP_3826	hypothetical protein	1.13539	0.0367184
RSP_2406	hypothetical protein	-1.13533	0.059589
RSP_2484	hypothetical protein	-1.13532	0.0528464
RSP_1785	Putative transcriptional regulatory protein	1.13526	0.0559954
RSP_1071	Molybdopterin converting factor subunit 2	-1.13494	0.0660792
RSP_4046	hypothetical protein	-1.13465	0.0709609
RSP_1368	probable pyrazinamidase/nicotinamidase	-1.13464	0.137598
RSP_1845	Exonuclease VII large subunit	-1.13454	0.0461483
RSP_0079	flagellar proximal rod protein FlgF	1.13443	0.0645403
RSP_1099	signal peptidase II	1.13427	0.121524
RSP_0036	flagellar basal-body P-ring formation protein FlgA	1.13425	0.0601741
RSP_2983	hypothetical protein	1.13417	0.0379801
RSP_1050	Acetyltransferase (GNAT) family	1.13404	0.154155
RSP_0638	putative FAD dependent oxidoreductase protein	-1.134	0.0384307
RSP_3457	ABC polar amino acid transporter periplasmic binding protein	-1.13399	0.0491295
RSP_1334	possible chemotactic signal-response protein CheL	-1.13384	0.059589
RSP_1357	cytoplasmic sensor hybrid histidine kinase	-1.13383	0.192576
RSP_0892	ABC protein toxin exporter fused ATPase and inner membrane domain	-1.1336	0.0659864
RSP_2642	hypothetical protein	-1.13342	0.0414559
RSP_1685	PTS system IIA component	-1.13339	0.183366
RSP_0761	hypothetical protein	-1.13326	0.239031
RSP_3259	Transcription antitermination protein	-1.13305	0.0458706
RSP_2867	Sigma-54 factor family protein	-1.133	0.0438217
RSP_1604	TRAP-T family transporter DctQ (4TMs) subunit	-1.13297	0.0582751
RSP_0794	transcriptional regulator LysR family	-1.13296	0.0614733
RSP_1226	hypothetical protein	-1.13261	0.10568
RSP_3832	putative thermostable carboxypeptidase 1	1.13255	0.0418632
RSP_2301	Phosphoribosyl pyrophosphate synthetase	-1.13255	0.184101
RSP_0855	hypothetical protein	-1.1325	0.0441328
RSP_2351	hypothetical protein	-1.13246	0.052377
RSP_4323	tRNA-OTHER	1.13242	0.277162
RSP_2378	putative fatty acid beta hydroxylase (cytochrome P450)	-1.13238	0.043795
RSP_4324	tRNA-Ile	-1.13216	0.110992
RSP_0472	hypothetical protein	1.13199	0.157709
RSP_1928	replicative DNA helicase	-1.13197	0.0394311
RSP_0009	hypothetical protein	1.13176	0.120941
RSP_3647	hypothetical protein	1.13161	0.0896135
RSP_0148	Signal transduction histidine kinase	-1.13151	0.127893
RSP_2289	hypothetical protein	1.13147	0.0885685
RSP_2695	Possible peptidoglycan binding protein	-1.13146	0.0537883
RSP_0508	Hydrogenase expression/formation protein HypC	-1.13136	0.0732458
RSP_0602	Possible adenosyl cobinamide kinase/ cobinamide phosphate guanylyltransferase	1.13112	0.0442376
RSP_2477	hypothetical protein	-1.13098	0.0435398
RSP_4186	RepA partitioning protein/ATPase ParA type	1.13093	0.253304
RSP_0470	hypothetical protein	1.13083	0.0444662
RSP_0205	hypothetical protein	1.13083	0.0408927
RSP_2614	50S ribosomal protein L32	-1.13078	0.182744
RSP_1890	Transcriptional regulator LysR family	-1.13069	0.110852
RSP_1735	preprotein translocase subunit SecY	1.13051	0.347859
RSP_1222	putative deoxyribonucleotide triphosphate pyrophosphatase	1.13047	0.164549
RSP_1098	hypothetical protein	-1.13039	0.105227
RSP_1264	hypothetical protein	-1.13037	0.0496894
RSP_2166	bifunctional proline dehydrogenase/pyrroline-5-carboxylate dehydrogenase	-1.13034	0.115816
RSP_1164	hypothetical protein	1.13034	0.266352
RSP_0157	Beta-mannanase	1.13033	0.0595171
RSP_0026	Probable epimerase/dehydratase	-1.13024	0.14606
RSP_0754	hypothetical protein	-1.1301	0.0719778
RSP_1213	hypothetical protein	-1.13009	0.0442376
RSP_3138	Smp-30/Cgr1 family protein	-1.13007	0.102344
RSP_1894	hypothetical protein	-1.12997	0.201759
RSP_4334	tRNA-Arg	-1.12992	0.179959
RSP_2348	hypothetical protein	-1.12981	0.0469357
RSP_4242	Hemolysin-type calcium-binding protein	1.12971	0.127233
RSP_0236	AgaE protein	-1.12954	0.0659548
RSP_0354	hypothetical protein	-1.12903	0.152317
RSP_3541	hypothetical protein	-1.12887	0.042825
RSP_0988	ABC sugar transporter ATPase subunit	-1.12837	0.0542859
RSP_3890	ABC di/oligopeptide transporter inner membrane subunit	-1.12809	0.0901614
RSP_0757	Bifunctional GTP cyclohydrolase II/34-dihydroxy-2butanone-4-phosphate synthase	-1.12791	0.0528412
RSP_1975	aminopeptidase P	-1.12781	0.0643745
RSP_3763	hypothetical protein	-1.12772	0.069304
RSP_3127	Putative arsenate reductase	1.12771	0.049777
RSP_0939	hypothetical protein	-1.12767	0.0714255
RSP_2919	Probable Guanylate kinase	-1.12766	0.0458706
RSP_1353	hypothetical protein	-1.12765	0.0878527
RSP_0134	hypothetical protein	-1.12757	0.046059
RSP_1726	50S ribosomal protein L24	-1.12757	0.145954
RSP_3669	hypothetical protein	-1.12744	0.099112
RSP_2283	30S ribosomal protein S4	1.12729	0.198695
RSP_0443	Rrf2 family transcriptional regulator	-1.12729	0.256826
RSP_2231	hypothetical protein	-1.12718	0.092753
RSP_0599	bifunctional phosphopantothenoylcysteine decarboxylase/phosphopantothenate synthase	1.12716	0.122461
RSP_1106	ribosome-binding factor A	1.12715	0.0904608
RSP_2433	Chemotaxis response regulator CheY2	-1.1271	0.0628993
RSP_0996	pH adaption potassium efflux system PhaF subunit	-1.12703	0.104995
RSP_0392	probable lactoylglutathione lyase	1.12682	0.0509572
RSP_2895	putative ABC transporter fused ATPase subunits	-1.12676	0.049176
RSP_3975	periplasmic sensor signal transduction histidine kinase	1.12671	0.051196
RSP_2464	3-oxoacyl-(acyl carrier protein) synthase II	1.12668	0.106391
RSP_2714	UDP-N-acetylglucosamine acyltransferase	1.12667	0.198836
RSP_3308	possible transporter DME family DMT superfamily	1.12661	0.104594
RSP_0514	dTDP-glucose 46-dehydratase protein	-1.1266	0.0612872
RSP_0915	hypothetical protein	1.12646	0.078659
RSP_2774	hypothetical protein	-1.12641	0.121167
RSP_4006	Short-chain dehydrogenase/reductase SDR	1.12638	0.0565154
RSP_0914	Short-chain dehydrogenase/reductase SDR	-1.1263	0.212588
RSP_2315	hypothetical protein	-1.12622	0.135351
RSP_2102	hypothetical protein	-1.12599	0.111103
RSP_1447	possible glucosamine--fructose-6-phosphate aminotransferase (isomerizing)	-1.12582	0.0705701
RSP_2744	hypothetical protein	-1.12581	0.100899
RSP_0670	Possible TolA protein	1.12566	0.0561847
RSP_2014	hypothetical protein	1.12565	0.27447
RSP_0632	histidinol dehydrogenase	1.12556	0.0985281
RSP_1423	ParA family ATPase	1.12535	0.141367
RSP_1901	Hypothetical protein with TPR repeat	-1.12531	0.0862368
RSP_4165	Transposase IS66	1.12528	0.0509572
RSP_1756	3-methyl-2-oxobutanoate hydroxymethyltransferase	-1.12512	0.0648573
RSP_3408	Dihydrodipicolinate synthetase	-1.12508	0.0525463
RSP_2537	Probable peptide chain release factor RF3	1.12499	0.0493531
RSP_4203	putative glutaredoxin family protein/Thio-disulfide isomerase	-1.12471	0.185768
RSP_2845	putative penicillin acylase (penicillin amidase)	1.12467	0.109384
RSP_3524	ABC peptide transporter periplasmic binding protein	-1.1243	0.0474307
RSP_2440	Methyl accepting chemotaxis protein	-1.12422	0.10121
RSP_1330	flagellar basal body rod protein FlgC	-1.12417	0.0482079
RSP_0532	hypothetical protein	-1.12413	0.0561691
RSP_1218	DNA mismatch repair protein	-1.12396	0.0648703
RSP_2549	putative polysaccharide polymerase	-1.12356	0.168938
RSP_2652	putative Acetyltransferase	-1.1235	0.0570482
RSP_3003	hypothetical protein	-1.12348	0.501357
RSP_0846	GTP cyclohydrolase II	1.12343	0.0886141
RSP_1501	Antisigma-factor antagonist (STAS) domain protein	-1.12342	0.0494482
RSP_2237	Membrane Fusion Protein (MFP) Family protein	1.1234	0.150635
RSP_2036	putative ECF/RNA polymerase sigma factor protein	-1.12336	0.0844961
RSP_3233	ABC peptide transporter inner membrane subunit	-1.1232	0.0821256
RSP_4054	hypothetical protein	1.12297	0.119651
RSP_3812	recombinase	-1.1225	0.0729357
RSP_1481	ABC oligopeptide transporter perplasmic substrate-binding protein OppA	1.12248	0.0612872
RSP_2353	hypothetical protein	1.12242	0.279696
RSP_2173	hypothetical protein	-1.12242	0.0975559
RSP_2926	ABC branched-chain amino acid transporter family inner membrane subunit	1.12236	0.179959
RSP_2121	hypothetical protein	-1.12234	0.183303
RSP_0918	hypothetical protein	-1.12227	0.218329
RSP_4121	hypothetical protein	1.12201	0.0753607
RSP_1812	hypothetical protein	-1.122	0.134135
RSP_1615	hypothetical protein	-1.12186	0.0683544
RSP_0202	hypothetical protein	-1.1218	0.0969065
RSP_3516	ABC polyamine/opine transporter ATPase subunit	-1.12177	0.101983
RSP_0704	ABC peptide transporter substrate binding protein	1.12176	0.19861
RSP_1042	hypothetical protein	1.12164	0.119535
RSP_1731	50S ribosomal protein L18	-1.12162	0.148994
RSP_1645	putative phage-related protein	-1.12156	0.0503781
RSP_0946	putative DNA topoisomerase I protein	-1.12139	0.0600647
RSP_2435	Putative chemotaxis scaffold protein CheW1	-1.12133	0.143417
RSP_1415	putative polysaccharide deacetylase	1.12127	0.0582751
RSP_1764	50S ribosomal protein L20	1.1212	0.0714255
RSP_2026	transcriptional regulator AraC family	-1.12119	0.11589
RSP_0801	deacetylase / probable acetylpolyamine aminohydrolase	-1.12116	0.0710259
RSP_3696	ABC sulfate/thiosulfate transporter ATPase subunit CysA	-1.12104	0.34825
RSP_3102	putative sec-independent protein translocase protein TatE	-1.12079	0.0937688
RSP_1720	30S ribosomal protein S19	1.12012	0.481863
RSP_3742	ABC amino acid transporter periplasmic binding protein	-1.12007	0.092199
RSP_2491	Enolase	1.11996	0.137657
RSP_0542	hypothetical protein	-1.11992	0.111103
RSP_3903	hypothetical protein	1.11961	0.0796686
RSP_2588	hypothetical protein	-1.1196	0.0818729
RSP_1776	Transcription elongation factor greA	-1.1196	0.0876988
RSP_2011	putative transcription elongation factor	-1.11958	0.209472
RSP_3369	Asp-tRNA Asn/Glu-tRNA Gln amidotransferase subunit A	-1.11957	0.0611824
RSP_4008	trimethylamine methyltransferase MttB-like protein	1.11938	0.105777
RSP_3023	hypothetical protein	-1.11918	0.118795
RSP_0457	probable glycerol-3-phosphate regulon repressor	-1.11907	0.151077
RSP_2145	Tellurite resistance protein	1.11888	0.0701806
RSP_3126	Arsenite efflux pump ACR3 family	1.11875	0.0599533
RSP_2296	ATPase delta (OSCP) subunit	-1.11874	0.082148
RSP_0084	hypothetical protein	1.11864	0.135509
RSP_2411	hypothetical protein	-1.1186	0.0659548
RSP_1416	hypothetical protein	1.11849	0.145458
RSP_3501	ABC sugar transporter inner membrane subunit	-1.1184	0.0591684
RSP_2974	Putative metalopeptidase	-1.1184	0.0746314
RSP_3783	putative bacteriophage-related protein Phage portal protein lambda family	1.11828	0.0653933
RSP_3038	ABC permidine/putrescine transporter inner membrane subunit	-1.11821	0.0584136
RSP_2615	hypothetical protein	-1.11814	0.123245
RSP_0394	hypothetical protein	-1.11798	0.168876
RSP_3363	hypothetical protein	-1.11793	0.0920833
RSP_0738	molybdopterin-guanine dinucleotide biosynthesis protein A	1.11787	0.0837939
RSP_2236	transcriptional regulator MarR family	1.11775	0.454259
RSP_1027	hypothetical protein	1.11757	0.0898443
RSP_3464	transcriptional regulator LysR-family	-1.11757	0.0590693
RSP_0424	hypothetical protein	-1.11753	0.0795682
RSP_1942	Sulfite/nitrite reductase hemoprotein subunit	-1.11749	0.230907
RSP_0458	hypothetical protein	-1.11734	0.0912368
RSP_0841	hypothetical protein	1.11729	0.0772763
RSP_2268	metallo Beta lactamase superfamily	1.11716	0.205771
RSP_3878	Flagellin	-1.11712	0.078659
RSP_4255	Mechanosensitive (MS) ion channel protein	1.1171	0.0691072
RSP_0519	NAD-dependent epimerase/dehydratase	-1.11695	0.0812262
RSP_2137	hypothetical protein	-1.11675	0.219675
RSP_2075	Putative Transcriptional regulator	-1.11673	0.179522
RSP_1595	thymidine phosphorylase	1.11663	0.152053
RSP_0641	transcriptional regulator XRE family	-1.11661	0.0788505
RSP_1008	prenyltransferase	1.11626	0.138988
RSP_1702	50S ribosomal protein L1	1.1162	0.303993
RSP_1717	50S ribosomal protein L4	-1.11619	0.174547
RSP_1584	Chemotaxis histidine protein kinase	1.11618	0.0818152
RSP_2055	hypothetical protein	-1.1161	0.146906
RSP_2857	D-beta-hydroxybutyrate dehydrogenase	-1.11602	0.112543
RSP_1057	Putative mercuric reductase protein	-1.11588	0.0704854
RSP_0362	hypothetical protein	-1.11578	0.0840117
RSP_4285	hypothetical protein	1.11566	0.239457
RSP_3191	Flavodoxin	-1.11563	0.0575276
RSP_1437	ABC Fe+3 hydroxamate (ferrichrome) transporter ATPase subunit	-1.11548	0.081212
RSP_1553	hypothetical protein	-1.11543	0.162369
RSP_0431	putative selenocysteine lyase	1.1154	0.101178
RSP_4028	Acyltransferase 3 family	1.11539	0.14606
RSP_3994	hypothetical protein	-1.11534	0.307667
RSP_0851	Putative transporter AEC family	1.11504	0.176153
RSP_0403	homoserine dehydrogenase	1.11495	0.184322
RSP_2183	betaine aldehyde dehydrogenase	-1.11485	0.0835837
RSP_0502	HupH hydrogenase expression/formation protein	-1.11485	0.103175
RSP_2612	3-oxoacyl-(acyl-carrier-protein) synthase III	-1.11476	0.0802291
RSP_1356	hypothetical protein	-1.11475	0.145516
RSP_2634	Cytochrome c maturation protein CcmH	-1.11463	0.174159
RSP_0442	putative aminotransferase	1.11459	0.0644855
RSP_1925	Transcriptional regulator GntR family	-1.11458	0.0690641
RSP_2446	Putative trehalose synthase	1.1145	0.0711345
RSP_1922	Transcriptional regulator GntR family with aminotransferase domain	-1.11447	0.078659
RSP_3670	putative oxidoreductase myo-inositol 2-dehydrogenase	-1.11419	0.0863139
RSP_4109	NAD-dependent epimerase/dehydratase	-1.11417	0.140704
RSP_3309	transcriptional regulator AraC family	1.11415	0.0723891
RSP_4312	tRNA-Glu	1.11402	0.246417
RSP_2304	Riboflavin kinase / FAD synthetase = FMN adenylyltransferase RibF	1.114	0.0633709
RSP_0916	Putative PmbA/TldD protein invoved in modulation of DNA gyrase	-1.11379	0.0626698
RSP_0811	hypothetical protein	1.11373	0.32478
RSP_1742	Serine protease trypsin family	1.11369	0.100402
RSP_4003	Aldehyde dehydrogenase	-1.11367	0.0648703
RSP_2027	transcriptional regulator LysR family	-1.11367	0.12068
RSP_3505	transcriptional regulator DeoR family	-1.1135	0.0779311
RSP_0032	sigma factor FliA (Sigma-28 group flagellar)	1.11346	0.115115
RSP_0090	Operon regulator SmoC	-1.11342	0.0734915
RSP_3469	hypothetical protein	-1.11337	0.304707
RSP_2313	2-hydroxyacid dehydrogenase	1.11337	0.18891
RSP_0595	hypothetical protein	1.11294	0.157187
RSP_2798	chaperonin GroEL	-1.11265	0.118195
RSP_0714	hypothetical protein	-1.11257	0.154168
RSP_1428	Possible Pre (Mob) type recombination enzyme	-1.11257	0.0780821
RSP_0634	TRAP-T family transporter DctM (12 TMs) subunit	-1.11251	0.224555
RSP_1787	Probable 1-phosphofructokinase	-1.11238	0.0962368
RSP_4199	hypothetical protein	1.11231	0.0720104
RSP_2923	ABC branched amino acid transporter family periplasmic substrate-binding protein	1.1123	0.191758
RSP_3062	3-oxoacyl-(acyl-carrier-protein) reductase	-1.11151	0.138855
RSP_2142	NifS-related protein	1.1114	0.100325
RSP_1718	50S ribosomal protein L23	1.11129	0.170345
RSP_3520	ABC peptide transporter fused ATPase domains	-1.11123	0.0798473
RSP_1578	conserved hypothetical protein TIGR00726	-1.11085	0.182531
RSP_2191	Propionyl-CoA carboxylase alpha subunit	-1.11068	0.128899
RSP_2220	possible flagellar motor switch protein (fliG)	-1.11054	0.132152
RSP_0786	possible Endonuclease/Exonuclease/phosphatase fa	-1.11041	0.120063
RSP_1385	hypothetical protein	-1.1102	0.0835837
RSP_1976	aerobic cobalt chelatase CobT subunit	-1.11017	0.0914835
RSP_1757	Probable pantoate--beta-alanine ligase	-1.11009	0.143881
RSP_0552	putative multidrug transporter SMR family DMT Superfamily	-1.11008	0.105492
RSP_2436	Chemotaxis histidine protein kinase CheA1	-1.11	0.0732737
RSP_1031	Endonuclease III	1.1099	0.10121
RSP_2945	cytochrome c-type biogenesis protein CcmE	1.10984	0.445026
RSP_2730	Transcriptional regulator ArsR family	-1.10973	0.126739
RSP_2664	hypothetical protein	-1.10967	0.266589
RSP_1721	50S ribosomal protein L22	-1.10955	0.249567
RSP_3486	Possible outer membrane protein OmpA family	-1.10941	0.0791079
RSP_4202	hypothetical protein	1.10939	0.179959
RSP_1761	phenylalanyl-tRNA synthetase subunit beta	1.10933	0.0752732
RSP_1400	DNA polymerase IV	-1.10905	0.173205
RSP_1084	putative glycosyl transferase group 1 family protein	-1.10902	0.0743959
RSP_3899	hypothetical protein	1.10896	0.122107
RSP_0627	Putative amidohydrolase	-1.10895	0.0765524
RSP_1934	Xanthine and CO dehydrogenase maturation factor XdhC/CoxF family	1.10882	0.198861
RSP_3350	Lipocalin-related protein	-1.10881	0.0999718
RSP_3276	hypothetical protein	-1.10877	0.076174
RSP_3086	periplasmic sensor signal transduction histidine kinase	-1.10876	0.0701505
RSP_2441	Putative transducer like protein	-1.10874	0.0713646
RSP_1700	50S ribosomal protein L7/L12	1.10866	0.114006
RSP_0416	putative calcium-binding EF-hand domain protein	1.10862	0.218264
RSP_0200	hypothetical protein	-1.10862	0.0706729
RSP_1682	Two-component sensor histidine kinase	1.10853	0.200314
RSP_1661	hypothetical protein	1.10847	0.163434
RSP_0571	tRNA pseudouridine synthase A	1.10844	0.11589
RSP_3761	hypothetical protein	-1.10841	0.0950151
RSP_3894	probable ring hydroxylating dioxygenase alpha- subunit	1.10836	0.0852501
RSP_0927	transcriptional regulator LyrR family	-1.1083	0.0779253
RSP_3197	SoxR-reducing system protein RsxE	1.10824	0.117054
RSP_3085	hypothetical protein	1.10813	0.102539
RSP_3113	D-amino acid dehydrogenase small subunit	1.10804	0.105492
RSP_0304	urease accessory protein UreE	-1.10799	0.131985
RSP_3510	hypothetical protein	1.10796	0.0853188
RSP_3550	ATP phosphoribosyltransferase regulatory subunit	1.10787	0.0761625
RSP_1992	hypothetical protein	-1.10773	0.0701267
RSP_0360	hypothetical protein	-1.10771	0.099112
RSP_4041	Tyrosyl-tRNA synthetase class Ib	1.10764	0.104294
RSP_2929	putative disulfide bond formation protein DsbB	1.10754	0.202602
RSP_3063	AMP-dependent synthetase and ligase	-1.10739	0.149846
RSP_1116	glycosyltransferase	-1.10733	0.135644
RSP_2953	glutaredoxin-related protein	-1.10729	0.119785
RSP_3096	hypothetical protein	1.10719	0.0889495
RSP_1801	ABC heme exporter ATPase subunt CcmA	1.10715	0.123245
RSP_1778	TPR domain protein	1.10706	0.085555
RSP_0717	hypothetical protein	-1.10705	0.165809
RSP_2206	hypothetical protein	-1.10697	0.107375
RSP_3659	Predicted amidohydrolase	-1.10696	0.0911667
RSP_2558	hypothetical protein	-1.10695	0.08319
RSP_3436	transcriptional regulator LysR-family	1.10683	0.129662
RSP_1432	hypothetical protein	-1.10659	0.0869642
RSP_2589	hypothetical protein	-1.10626	0.14087
RSP_2300	ATP synthase delta/epsilon subunit	1.1062	0.250324
RSP_1281	Ribulose bisphosphate carboxylase small subunit	1.10612	0.320582
RSP_3230	hypothetical protein	-1.10612	0.102607
RSP_3940	hypothetical protein	1.10598	0.167306
RSP_1474	putative carboxynorspermidine decarboxylase protein	1.10594	0.0959715
RSP_0825	inorganic polyphosphate/ATP-NAD kinase	-1.10592	0.111326
RSP_3978	ring hydroxylating dioxygenase alpha subunit	-1.10591	0.0848141
RSP_3792	hypothetical protein	-1.1059	0.0783315
RSP_0159	UDP-glucose 4-epimerase	-1.10571	0.142077
RSP_0926	OmpA/MotB family protein	-1.10567	0.120941
RSP_2568	glycosyl transferase (sulfolipid biosynthesis) protein	-1.10564	0.0860647
RSP_2596	ABC transporter ATPase subunit	-1.10559	0.141728
RSP_3489	hypothetical protein	-1.10556	0.0764743
RSP_2338	hypothetical protein	1.10546	0.307024
RSP_0812	Glyoxalase I (lactoylglutathione lyase)	1.10545	0.200676
RSP_2140	hypothetical protein	-1.10535	0.0886141
RSP_2786	Hypoxanthine-guanine phosphoribosyltransferase	1.1053	0.13488
RSP_3470	hypothetical protein	-1.10526	0.0796686
RSP_1446	Putative sugar kinase	-1.10516	0.155311
RSP_1788	PTS system fructose-specificIIBC component	-1.10511	0.0750918
RSP_4073	transcriptional regulator XRE family	1.10497	0.105777
RSP_3630	hypothetical protein	-1.10487	0.10121
RSP_2408	hypothetical protein	1.10479	0.369293
RSP_2887	glycogen phosphorylase	-1.10462	0.0769271
RSP_2795	Putative regulatory protein of multicomponent monooxygenase	-1.10461	0.122169
RSP_1968	Possible integrase/recombinase	-1.10457	0.12621
RSP_2170	Phosphate transporter Pit family	1.10445	0.0950602
RSP_1365	hypothetical protein	-1.10433	0.413629
RSP_1015	Putative membrane protein with von Willebrand (VWA) domain	1.10415	0.0821654
RSP_0512	multisensor hybrid histidine kinase	-1.10406	0.0964605
RSP_3054	hypothetical protein	-1.10394	0.161711
RSP_3773	hypothetical protein	-1.10392	0.124246
RSP_1388	DNA-binding protein HU form N	-1.10374	0.0795755
RSP_3909	hypothetical protein	1.10374	0.13616
RSP_0537	nitrogenase molybdenum-iron protein beta chain nifN	-1.10351	0.129492
RSP_1743	recombination factor protein RarA	1.10346	0.104682
RSP_2836	tRNA-dihydrouridine synthase nifR3	1.10344	0.10121
RSP_0405	probable single-stranded DNA-specific exonuclease	1.10333	0.109956
RSP_4154	putative transposase	1.10331	0.286574
RSP_3853	hypothetical protein	-1.10315	0.130724
RSP_3281	hypothetical protein	1.10308	0.13886
RSP_1156	ABC transporter ATPase subunit	-1.10302	0.0833885
RSP_2871	ABC alpha-glucoside transporter inner membrane subunit AglG	-1.10281	0.0956233
RSP_1149	putative oxidoreductase	-1.10262	0.125626
RSP_1591	Predicted Glutathione S-transferase	-1.10261	0.134915
RSP_0034	flagellar biosynthesis protein FlhA	1.10254	0.101178
[truncated: 1,998 more rows]
