# Supplementary material for: Global Analysis of Photosynthesis Transcriptional Regulatory Networks
Source: PLoS Genet. 2014 Dec 11;10(12):e1004837. doi: 10.1371/journal.pgen.1004837 (PMC4263372; doi:10.1371/journal.pgen.1004837)
Supplement: S5 Table — Differentially expressed genes between WT and ΔMppG during photosynthetic growth. (XLSX) [file pgen.1004837.s010.xlsx]

## Sheet: Sheet1
Table S5 - DE genes between WT and ΔMppG during photosynthetic growth. Fold change represents increase/decrease in WT w.r.t ΔMppG
GeneID	Gene Annotation	FC	p-value
RSP_2888	Transcriptional regulator	6.07111	0.0191581
RSP_1565	AppA antirepressor of ppsR sensor of blue light	-3.61025	0.0264863
RSP_0692	iron-sulfur cluster-binding protein	-3.40476	0.0191581
RSP_0262	Chlorophyllide reductase BchX subunit	-2.96096	0.0139251
RSP_2538	Short-chain dehydrogenase/reductase	-2.73718	0.0410293
RSP_0261	Chlorophyllide reductase BchY subunit	-2.73071	0.0117875
RSP_0263	Chlorophyll synthesis pathway bchC	-2.70437	0.0139251
RSP_0611	transcriptional regulator ArsR family	-2.69668	0.0398903
RSP_0682	coproporphyrinogen III oxidase	-2.68242	0.0123256
RSP_0284	2-vinyl bacteriochlorophyllide hydratase	-2.6305	0.0206491
RSP_0271	Phytoene dehydrogenase	-2.42419	0.0207899
RSP_0270	Squalene/phytoene synthase	-2.21719	0.0386826
RSP_0287	magnesium chelatase subunit H	-2.11133	0.0207899
RSP_0278	putative light-harvesting 1 (B870) complex assembly protein PucC	-1.9753	0.0410293
RSP_0689	RdxS cytochrome oxidase maturation protein cbb3-type	-1.91069	0.0316622
RSP_0260	putative chlorophyllide reductase BchZ subunit	-1.78899	0.0207899
RSP_1667	hypothetical protein	1.64284	0.0316622
RSP_0276	Isopentenyl-diphosphate delta-isomerase	-1.52837	0.0316622
