# Supplementary material for: Global Analysis of Photosynthesis Transcriptional Regulatory Networks
Source: PLoS Genet. 2014 Dec 11;10(12):e1004837. doi: 10.1371/journal.pgen.1004837 (PMC4263372; doi:10.1371/journal.pgen.1004837)
Supplement: S7 Table — MppG binding sites identified by ChIP-seq analysis which did not meet criteria used for selecting direct MppG targets. (XLSX) [file pgen.1004837.s012.xlsx]

## Sheet: Sheet1
Table S7: MppG binding sites identified by ChIP-seq analysis which did not meet the criteria used for selecting direct MppG targets
ID	Annotation	chrID	peakStart	peakStop	FC
RSP_0092	ABC sorbitol/mannitol transporter inner membrane subunit	chr1	1802400	1802799	4.45481
RSP_0123	Autoinducer synthesis	chr1	1837000	1837599	3.69441
RSP_0282	Transcriptional regulator PpsR	chr1	2009400	2009799	5.75255
RSP_0418	putative calcium-binding EF-hand domain protein	chr1	2151800	2152199	2.8335
RSP_0495	hydrogenase protein small subunit	chr1	2231200	2231399	3.16021
RSP_0579	Acetyl-coenzyme A synthetase	chr1	2321200	2321599	9.9782
RSP_0601 | RSP_0602	RNA polymerase factor sigma-32 | CobU	chr1	2343200	2343799	16.8475
RSP_0744	DNA-3-methyladenine glycosylase I	chr1	2489000	2489399	5.05196
RSP_0848	Exodeoxyribonuclease III	chr1	2598200	2598599	5.41716
RSP_1149	putative oxidoreductase	chr1	2913800	2913999	2.60413
RSP_1201	hypothetical protein	chr1	2971400	2971599	2.81163
RSP_1320	flagellar biosynthesis protein A	chr1	3091800	3092199	3.30384
RSP_1361	DEAD/DEAH box helicase	chr1	3139400	3139599	3.10569
RSP_1432	hypothetical protein	chr1	11800	12199	4.42899
RSP_1517	Histone-like protein of HNS family	chr1	104200	104599	4.58199
RSP_1561	AMP-forming acyl-CoA synthetase/ligase	chr1	152000	152399	4.15257
RSP_1618	hypothetical protein	chr1	216800	216999	3.21947
RSP_1937	translation initiation factor IF-3	chr1	537000	537599	3.50058
RSP_1992	hypothetical protein	chr1	588600	589199	7.21632
RSP_2073	hypothetical protein	chr1	668000	668599	5.76027
RSP_2346	Cold-shock DNA-binding domain protein	chr1	971000	971599	4.36629
RSP_2361	putative integrase/resolvase recombinase protein phage-related integrase	chr1	989200	989399	3.16755
RSP_2547	exopolysaccharide production protein exoY	chr1	1190000	1190399	4.19115
RSP_2951	phosphoribosylformylglycinamidine synthase II	chr1	1632400	1632799	4.09946
RSP_3046 | RSP_3045	DMSO/TMAO pentaheme cytochrome c subunit | DMSO/TMAO-two component transcriptional regulator winged helix family	chr2	81400	81599	3.3143
RSP_3072	putative L-sorbosone dehydrogenase	chr2	113800	113999	4.46666
RSP_3083	methyl accepting chemotaxis protein	chr2	129000	129399	5.47459
RSP_3323	Putative flavoprotein containing monooxygenase involved in K+ transport	chr2	384800	385199	4.50034
RSP_3790 | RSP_3791	hypothetical protein | hypothetical protein	chr2	899600	900199	6.89486
RSP_3808	hypothetical protein	chr2	8200	8599	5.70648
RSP_3989 | RSP_7124	NAD-dependent epimerase/dehydratase | hypothetical protein	plasmidB	61800	62999	3.40716
RSP_4062	hypothetical protein	plasmidC	14800	15199	3.22644
RSP_4129	hypothetical protein	plasmidC	99000	99199	3.20335
RSP_4148	N6 adenine-specific DNA methyltransferase N12 class	plasmidD	11000	11399	19.003
RSP_6083 | RSP_0024	hypothetical protein | Putative dTDP-4-dehydrorhamnose 35-epimerase	chr1	1724400	1724799	3.92945
RSP_6236	hypothetical protein	chr2	365400	365799	4.75447
RSP_7246	Acyltransferase 3 family	plasmidC	41400	41799	9.44505
		chr1	787200	787599	3.97849
		chr1	982000	982799	3.25231
		chr2	563400	563799	2.98878
		plasmidB	63400	63799	3.14006
		plasmidC	9000	9999	4.17927
		plasmidC	71800	72199	3.78566
