# Supplementary material for: Global Analysis of Photosynthesis Transcriptional Regulatory Networks
Source: PLoS Genet. 2014 Dec 11;10(12):e1004837. doi: 10.1371/journal.pgen.1004837 (PMC4263372; doi:10.1371/journal.pgen.1004837)
Supplement: S8 Table — Plasmids, strains and primers used in this study. (XLSX) [file pgen.1004837.s013.xlsx]

## Sheet: Sheet1
Table S8: Plasmids, strains and primers used in this study
Plasmid	Relevant properties	Ref
pIND5	Kanr R. sphaeroides-E. Coli shuttle vector with IPTG-inducible promoter. Modified to include an NdeI cloning site.	Ind AC, Porter SL, Brown MT, Byles ED, de Beyer JA, Godfrey SA, Armitage JP. Inducible-expression plasmid for Rhodobacter sphaeroides and Paracoccus denitrificans. Appl Environ Microbiol. 2009 Oct;75(20):6613-5.
pK18mobSacB	Broad host range mobilizable vector; Kmr sacB+ RP4 oriT	Schafer, A., A. Tauch, W. Jager, J. Kalinowski, G. Thierbach, and A. Puhler. 1994. Small mobilizable multi-purpose cloning vectors derived from the Escherichia coli plasmids pK18 and pK19: selection of defined deletions in the chromosome of Corynebacterium glutamicum. Gene 145:69-73
pSUP202	Tcr R. sphaeroides suicide plasmid	Simon, R., U. Priefer, and A. Puhler. 1983. A broad host range mobilization system for in vivo genetic engineering: Transposon mutagenesis in gram negative bacteria. Bio/Technology. 784-791
pIND5-myc	pIND5 modified to include N/C-terminal 3xmyc tag	This study
pSI92	crpK cloned into pIND5	This study
pSI93	mppG cloned into pIND5	This study
pSI94	N-terminal 3x myc tagged prrA cloned into pIND5-myc	This study
pSI95	N-terminal 3x myc tagged crpK cloned into pIND5-myc	This study
pSI96	C-terminal 3x myc tagged MppG cloned into pIND5-myc	This study
pSI97	fnrL cloned into pIND5	This study
pSI98	prrA ~1500bp upstream and downstream fragments cloned into pK18mobSacB	This study
pSI99	crpK ~1500bp upstream and downstream fragments cloned into pK18mobSacB	This study
pSI100	mppG ~1500bp upstream and downstream fragments cloned into pK18mobSacB	This study
pSI101	Promoter region of RSP_0697 cloned into pSUP202 immediately upstream of lacZ gene	This study
pSI102	Promoter region of RSP_0696 (ccoN) cloned into pSUP202 immediately upstream of lacZ gene	This study
pSI103	Promoter region of bchE cloned into pSUP202 immediately upstream of lacZ gene	This study
pSI104	Promoter region of RSP_3341 cloned into pSUP202 immediately upstream of lacZ gene	This study
pSI105	Promoter region of RSP_2349 cloned into pSUP202 immediately upstream of lacZ gene	This study
pSI106	Promoter region of bchE (T-57G) cloned into pSUP202 immediately upstream of lacZ gene	This study
pSI107	Promoter region of bchE (T-57C) cloned into pSUP202 immediately upstream of lacZ gene	This study
Strain	Relevant properties	Ref
DH5α	E. coli Φ80dlacZ ∆M15 (argF-lac) U169 recA1endA1 hsdR17(r-m+) supE44- thi-1gyrA96 relA1 phoA	Bethesda Research Laboratories. 1986. BRL pUC host: E. coli DH5a competent cells. Focus 8(2):9.
S17-1	E. coli recA1 pro thi; has the tra genes from plasmid RP4 integrated in the chromosome	Simon, R., U. Priefer, and A. Puhler. 1983. A broad host range mobilization system for in vivo genetic engineering: Transposon mutagenesis in gram negative bacteria. Bio/Technology. 784-791
WT	R. sphaeroides strain 2.4.1	Lab strain
ΔFnrL	2.4.1;ΔfnrL::ΩSpr-Str	Zeilstra-Ryalls JH, Kaplan S: Aerobic and anaerobic regulation in Rhodobacter sphaeroides 2.4.1: the role of the fnrL gene. J Bacteriol 1995, 177(22):6422-6431.
PrrA2	2.4.1 ΔprrA::ΩSpr; Str	Eraso JM, Kaplan S: Oxygen-insensitive synthesis of the photosynthetic membranes of Rhodobacter sphaeroides: a mutant histidine kinase. J Bacteriol 1995, 177(10):2695-2706.
PrrA3	2.4.1;ΔprrA	This study
ΔCrpK	2.4.1;ΔcrpK	This study
ΔMppG	2.4.1;ΔRSP_2888	This study
ΔFnrLΔCrpK	ΔfnrL;ΔcrpK	This study
SI78	prrA3 carrying pSI94	This study
SI79	ΔcrpK carrying pSI92	This study
SI80	ΔcrpK carrying pSI95	This study
SI81	ΔMppG carrying pSI93	This study
SI82	ΔMppG carrying pSI96	This study
SI83	ΔfnrLΔcrpK carrying pSI92	This study
SI84	ΔfnrLΔcrpK carrying pSI97	This study
SI85	ΔfnrLΔcrpK carrying pSI95	This study
SI86	SI83 carrying pSI101	This study
SI87	SI83 carrying pSI102	This study
SI88	SI83 carrying pSI103	This study
SI89	SI83 carrying pSI104	This study
SI90	SI83 carrying pSI105	This study
SI91	SI83 carrying pSI106	This study
SI92	SI83 carrying pSI107	This study
SI93	SI84 carrying pSI101	This study
SI94	SI84 carrying pSI102	This study
SI95	SI84 carrying pSI103	This study
SI96	SI84 carrying pSI104	This study
SI97	SI84 carrying pSI105	This study
SI98	SI84 carrying pSI106	This study
SI99	SI84 carrying pSI107	This study
qPCR primers
Name	Sequence	Description	Efficiency (%)
bchE_FW	CTCCCGCTGTGTCCATTT	bchE qPCR forward primer	95.6
bchE_RV	CCCGCCTTTGGGAAAGT	bchE qPCR reverse primer
RSP_0696/7_FW	CTTGCGTCCCTTCGTCTT	RSP_0696/7 qPCR forward primer	85.3
RSP_0696/7_RV	ACATGGATCAAGGCAGATTCC	RSP_0696/7 qPCR reverse primer
hemN_FW	ACCCAATAACGGTTCACGAG	hemN qPCR forward primer	84
hemN_RV	GATCCTGCTGGGTGTGTC	hemN qPCR reverse primer
fliC_FW	TGGGTTGACCCTCCTGAT	fliC qPCR forward primer	78
fliC_RV	GTCCGAACGGCTGTCAAA	fliC qPCR reverse primer
RSP_3604_FW	CTTTCCCGAAGGTGAGTGAG	RSP_3604 qPCR forward primer	92.6
RSP_3604_RV	GGCTGCCGAGAGGTTTC	RSP_3604 qPCR reverse primer
FnrL_FW	TCAAATAGCCCGAGTTTTGC	FnrL qPCR forward primer	94
FnrL_RV	TGAAGGATGGTTGGGACTTC	FnrL qPCR reverse primer
Gene deletion primers
prrA_KO_UP_FW_EcoRI	GAGCAGAATTCTGCGGGAAGACGAAGGTCGCG	prrA gene deletion upstream fragment forward primer
prrA_KO_UP_RV_XbaI	GTGCATCTAGAATCCTCAGCCATGATTGTCGCC	prrA gene deletion upstream fragment reverse primer
prrA_KO_DN_FW_XbaI	TGCAGTCTAGATGAACCAGTCGCACCGGCGGAACG	prrA gene deletion downstream fragment forward primer
prrA_KO_DN_RV_HindIII	CAGTGAAGCTTTTCCGTGGCCGAACATTCGCTGCTGG	prrA gene deletion downstream fragment reverse primer
prrA_SEQ_FW	CCGACACGATCGCGCTGACCGG	Primer ~300bp upstream of prrA to screen for deletion mutants - forward primer
prrA_SEQ_RV	TTTGCCACCTGGGCCTGAAGC	Primer ~300bp downstream of prrA to screen for deletion mutants - reverse primer
crpk_KO_UP_FW_EcoRI	GAGCAGAATTCGGCCTCGACACTTTCGGCGACGT	crpk gene deletion upstream fragment forward primer
crpk_KO_UP_RV_XbaI	GTGCATCTAGAACGCTCCATCGCTACCGCTCCG	crpk gene deletion upstream fragment reverse primer
crpk_KO_DN_FW_XbaI	TGCAGTCTAGATCCCCCTGACCGACCGGGCGAA	crpk gene deletion downstream fragment forward primer
crpk_KO_DN_RV_HindIII	CAGTGAAGCTTCTTCGGCCTGACCTTCATCGAC	crpk gene deletion downstream fragment reverse primer
mppG_KO_UP_FW_HindIII	CAGTGAAGCTTCGTGTCGTTCATCTGGATCGCG	mppG gene deletion upstream fragment forward primer
mppG_KO_UP_RV_XbaI	GTGCATCTAGAATCCTCAGCCATGATTGTCGCC	mppG gene deletion upstream fragment reverse primer
mppG_KO_DN_FW_XbaI	TGCAGTCTAGACTGCTGAAGGTCGCCTGACGGGCG	mppG gene deletion downstream fragment forward primer
mppG_KO_DN_RV_EcoRI	GAGCAGAATTCGGATGATGGAGGGGCTGGATCC	mppG gene deletion downstream fragment reverse primer
mppG_SEQ_FW	CTTCGCAAGGTGGCGCTTGAT	Primer ~300bp upstream of mppG to screen for deletion mutants - forward primer
mppG_SEQ_RV	ACGATCTGCACAAGCTGGCCT	Primer ~300bp downstream of mppG to screen for deletion mutants - reverse primer
Gene expression primers
crpk_Gene_FW_NdeI	GTGCACATATGGAGCGTCCTCTGGCGCGTA	crpK gene amplication forward primer for cloning into pIND5
crpk_Gene_RV_BglII	GCACTAGATCTTCAGGGGGAAACGCGCTGC	crpK gene amplication reverse primer for cloning into pIND5
crpk_3xMyc_Gene_FW_BamHI	GTGCAGGATCCGAGCGTCCTCTGGCGCGTA	crpK gene amplication forward primer for cloning into pIND5-myc (N-term)
crpk_3xMyc_Gene_RV_HindIII	GCACTAAGCTTTCAGGGGGAAACGCGCTGC	crpK gene amplication reverse primer for cloning into pIND5-myc (N-term)
mppG_Gene_FW_NdeI	GTGCACATATGCGACTGACCACCCGCACCA	mppG gene amplication forward primer for cloning into pIND5
mppG_Gene_RV_BglII	GCACTAGATCTTCAGGCGACCTTCAGCAGG	mppG gene amplication reverse primer for cloning into pIND5
mppG_3xMyc_Gene_RV_NcoI	GCACTCCATGGGGCGACCTTCAGCAGGTCTT	mppG gene amplication reverse primer for cloning into pIND5-myc (C-term)
prrA_3xMyc_Gene_FW_BamHI	GTGCAGGATCCGCTGAGGATCTGGTATTCG	prrA gene amplication forward primer for cloning into pIND5-myc (N-term)
prrA_3xMyc_Gene_RV_HindIII	GCACTAAGCTTTCAGCGCGGGCTGCGCTTC	prrA gene amplication reverse primer for cloning into pIND5-myc (N-term)
fnrL_Gene_FW_NdeI	GTGCACATATGACGCTGCACGAAGTCCCAA	fnrL gene amplication forward primer for cloning into pIND5
fnrL_Gene_RV_BglII	GCACTAGATCTTCAGACCGGCAGACCGCCG	fnrL gene amplication reverse primer for cloning into pIND5
Promoter-lacZ fusion primers
RSP_0697_Prom_FW_NcoI	GCACTCCATGGCTTGCGTCCCTTCGTCTTC	Forward primer for amplifying RSP_0697 promoter and cloning into pSUP202
RSP_0697_Prom_RV_XbaI	GTGCATCTAGACTCACAACCTCCAGCCGAT	Reverse primer for amplifying RSP_0697 promoter and cloning into pSUP202
RSP_0696_Prom_FW_ XbaI	GTGCATCTAGACTTGCGTCCCTTCGTCTTC	Forward primer for amplifying RSP_0696 promoter and cloning into pSUP202
RSP_0696_Prom_RV_ NcoI	GCACTCCATGGCTCACAACCTCCAGCCGAT	Reverse primer for amplifying RSP_0696 promoter and cloning into pSUP202
RSP_0281_Prom_FW_ XbaI	GTGCATCTAGATGGTGGACTCCCGCTGTGT	Forward primer for amplifying RSP_0281 promoter and cloning into pSUP202
RSP_0281_Prom_RV_ NcoI	GCACTCCATGGGCCTCCTGAACAAGGACGA	Reverse primer for amplifying RSP_0281 promoter and cloning into pSUP202
RSP_3341_Prom_FW_NcoI	GCACTCCATGGCACCTCCTGGATCTCGTCTCA	Forward primer for amplifying RSP_3341 promoter and cloning into pSUP202
RSP_3341_Prom_RV_XbaI	GTGCATCTAGACTTGCACTCCGGGGGAAGACT	Reverse primer for amplifying RSP_3341 promoter and cloning into pSUP202
RSP_2346_Prom_FW_ XbaI	GTGCATCTAGATCCTCTTCTTGGTCCTGTTATGTTATC	Forward primer for amplifying RSP_2346 promoter and cloning into pSUP202
RSP_2346_Prom_RV_ NcoI	GCACTCCATGGATCAAGCGCGTCCCCGATGGCGTCTA	Reverse primer for amplifying RSP_2346 promoter and cloning into pSUP202
